# Supplementary material for: Classification of microarrays; synergistic effects between normalization, gene selection and machine learning
Source: BMC Bioinformatics. 2011 Oct 7;12:390. doi: 10.1186/1471-2105-12-390 (PMC3229535; doi:10.1186/1471-2105-12-390)
Supplement: Additional file 1 — Error rates obtained for all combinations of methods and data sets. A table of the 14 686 different combinations of methods and data sets. Columns include Data set (D), Machine learning method (M), Gene selection (G), Number of selected genes (N), Normalization method (No), Error rate (E), Standard deviation of error rate (Esd), Adjusted error rate (Eadj) and Standard deviation of adjusted error rate (Esdadj). [file 1471-2105-12-390-S1.XLS]

## Sheet: Blad1
Additional file 1. Error rates obtained for all different combinations of methods and data sets. A table of the 14 686 different combinations of methods and data sets studied. Columns include Data set (D), Machine learning method (M), Gene selection (G), Number of selected genes (N), Normalization method (No), Error rate (E), Standard deviation of error rate (Esd), Adjusted error rate (Eadj) and …
	D	M	G	N	No	E	Esd	Eadj	Esdadj
1	Ye	DT Gini	Distance	100	0	0.39407354547757	0.136898764134264	1.04291714981480	0.362303104439678
2	Ye	DT Gini	Relief	100	0	0.354293354615800	0.123474401076551	0.937638722098043	0.326775476110144
3	Ye	DT Gini	T-test	100	0	0.343140773691393	0.115643032994587	0.908123373899102	0.30604973043926
4	Ye	DT Gini	Distance	1000	0	0.347825875019373	0.137394123415072	0.920522512536154	0.363614074676590
5	Ye	DT Gini	Relief	1000	0	0.322824236496218	0.125317258276182	0.854355580275654	0.331652604758366
6	Ye	DT Gini	T-test	1000	0	0.350451105327421	0.120734957528649	0.927470194617067	0.319525528251822
7	Ye	DT Gini	Distance	12	0	0.341548490003289	0.150999786643720	0.903909389010363	0.399621514603991
8	Ye	DT Gini	Relief	12	0	0.285312340806768	0.140267327375124	0.755080204433868	0.371218019978786
9	Ye	DT Gini	T-test	12	0	0.252903105803725	0.130538756078829	0.669309039673011	0.345471318723298
10	Ye	DT Gini	Distance	150	0	0.391207148716437	0.130280878812122	1.03533121979065	0.344788845547713
11	Ye	DT Gini	Relief	150	0	0.359649531823526	0.130066784598930	0.951813865625159	0.344222244391211
12	Ye	DT Gini	T-test	150	0	0.332121079659934	0.122649447545289	0.878959711372117	0.324592233425049
13	Ye	DT Gini	Distance	2	0	0.322418048514953	0.156919587820602	0.853280602225055	0.415288291127602
14	Ye	DT Gini	Relief	2	0	0.308008566287514	0.143413950344209	0.815145852233818	0.379545569737253
15	Ye	DT Gini	T-test	2	0	0.280219023047816	0.163221075034672	0.741600719446287	0.431965201212817
16	Ye	DT Gini	Distance	200	0	0.37743304906308	0.127670719326512	0.99887801221912	0.337881048456193
17	Ye	DT Gini	Relief	200	0	0.379363054884572	0.137258353506017	1.00398578002941	0.363254759091446
18	Ye	DT Gini	T-test	200	0	0.328320174682559	0.121942558750226	0.868900601768814	0.322721449517214
19	Ye	DT Gini	Distance	22	0	0.350127933521587	0.182074124293961	0.926614919193205	0.481859868399846
20	Ye	DT Gini	Relief	22	0	0.312514053610648	0.121185884341966	0.827069641718026	0.320718907793070
21	Ye	DT Gini	T-test	22	0	0.286877700094883	0.140974524178254	0.75922293379475	0.373089619031151
22	Ye	DT Gini	Distance	300	0	0.349909042969414	0.135163464060546	0.926035624507193	0.357710626137788
23	Ye	DT Gini	Relief	300	0	0.350115759610187	0.127304047295047	0.926582700889985	0.336910649518327
24	Ye	DT Gini	T-test	300	0	0.332780042300321	0.112903229845673	0.880703658527752	0.298798830895480
25	Ye	DT Gini	Distance	32	0	0.367690642896835	0.161368196425213	0.973094696927237	0.427061550865044
26	Ye	DT Gini	Relief	32	0	0.34790728480326	0.140573252914044	0.920737963841506	0.3720276530911
27	Ye	DT Gini	T-test	32	0	0.289368511588171	0.134012668024244	0.765814875966757	0.354665040013138
28	Ye	DT Gini	Distance	400	0	0.344888403134533	0.133263483748957	0.912748481924467	0.352682320954638
29	Ye	DT Gini	Relief	400	0	0.344729187977485	0.140275602784918	0.912327118400573	0.371239920882552
30	Ye	DT Gini	T-test	400	0	0.333580762048409	0.116399341268668	0.882822766412715	0.308051303187894
31	Ye	DT Gini	Distance	42	0	0.38017831532073	0.142510424220415	1.00614336990113	0.377154384384607
32	Ye	DT Gini	Relief	42	0	0.335664488899473	0.119566882184177	0.888337357517456	0.316434212371814
33	Ye	DT Gini	T-test	42	0	0.293898785236092	0.143692349040994	0.777804262554595	0.380282352956262
34	Ye	DT Gini	Distance	500	0	0.351042249288379	0.138511755129653	0.929034659377435	0.366571891296583
35	Ye	DT Gini	Relief	500	0	0.350546266873821	0.137012946034384	0.927722040014664	0.362605287276362
36	Ye	DT Gini	T-test	500	0	0.343154129857071	0.119964485752692	0.908158721042805	0.317486471741139
37	Ye	DT Gini	Distance	52	0	0.373622349614610	0.147047360983228	0.988792981510491	0.389161404931570
38	Ye	DT Gini	Relief	52	0	0.336416924286584	0.138417029301617	0.890328680655866	0.366321199029307
39	Ye	DT Gini	T-test	52	0	0.308626339415658	0.137730871254667	0.816780791187297	0.364505279125878
40	Ye	DT Gini	Distance	600	0	0.351042249288379	0.138511755129653	0.929034659377435	0.366571891296583
41	Ye	DT Gini	Relief	600	0	0.343581532262028	0.141221646553265	0.909289843147084	0.373743629344608
42	Ye	DT Gini	T-test	600	0	0.349036482798248	0.121765116377324	0.923726390666965	0.322251847596641
43	Ye	DT Gini	Distance	62	0	0.390645127146675	0.146415783938131	1.03384382755030	0.387489933858924
44	Ye	DT Gini	Relief	62	0	0.350087798304207	0.134505022937192	0.926508701186446	0.355968059178981
45	Ye	DT Gini	T-test	62	0	0.310054910844230	0.136339801945909	0.820561510953164	0.360823808863959
46	Ye	DT Gini	Distance	700	0	0.357358038762064	0.153098435655871	0.945749420447586	0.405175597265292
47	Ye	DT Gini	Relief	700	0	0.334028877056896	0.134537025484840	0.884008704501692	0.356052754044097
48	Ye	DT Gini	T-test	700	0	0.349036482798248	0.121765116377324	0.923726390666965	0.322251847596641
49	Ye	DT Gini	Distance	72	0	0.392219833142434	0.144623110359779	1.03801129300882	0.382745616356925
50	Ye	DT Gini	Relief	72	0	0.360912644166979	0.132293992935784	0.955156697287541	0.350116559798506
51	Ye	DT Gini	T-test	72	0	0.303388244177563	0.129285579598625	0.802918152045782	0.342154782361119
52	Ye	DT Gini	Distance	800	0	0.357358038762064	0.153098435655871	0.945749420447586	0.405175597265292
53	Ye	DT Gini	Relief	800	0	0.33718445831774	0.133940847870465	0.892359962413665	0.35447496770065
54	Ye	DT Gini	T-test	800	0	0.349036482798248	0.121765116377324	0.923726390666965	0.322251847596641
55	Ye	DT Gini	Distance	82	0	0.402364907366455	0.141129633529712	1.06486027086029	0.373500116524800
56	Ye	DT Gini	Relief	82	0	0.351731622230539	0.121749997372059	0.930859087513368	0.322211835091209
57	Ye	DT Gini	T-test	82	0	0.350692628819409	0.136117458131150	0.928109387465123	0.360235375105265
58	Ye	DT Gini	Distance	900	0	0.348936986130485	0.136579859440678	0.923463072354051	0.361459121944751
59	Ye	DT Gini	Relief	900	0	0.326967740051486	0.123423307260274	0.865321378329596	0.326640256129366
60	Ye	DT Gini	T-test	900	0	0.348912643788960	0.12276416591078	0.923398650253825	0.324895836019394
61	Ye	DT Gini	Distance	92	0	0.40018343558746	0.136163142976018	1.05908699742882	0.36035628022246
62	Ye	DT Gini	Relief	92	0	0.349083270582187	0.127247528651149	0.923850214716644	0.336761072710441
63	Ye	DT Gini	T-test	92	0	0.345239156904327	0.115523690024739	0.913676753121756	0.305733888811744
64	Ye	DT Information	Distance	100	0	0.380093777051981	0.155487748695298	1.00591963904859	0.411498923389794
65	Ye	DT Information	Relief	100	0	0.358461785874944	0.122220878927034	0.948670491415916	0.323458024932802
66	Ye	DT Information	T-test	100	0	0.328796280104484	0.130821988107634	0.870160616594332	0.346220893374039
67	Ye	DT Information	Distance	1000	0	0.323863712826561	0.157872244315012	0.85710655837145	0.417809500194548
68	Ye	DT Information	Relief	1000	0	0.324657456423865	0.129368194034217	0.859207203846601	0.342373421781829
69	Ye	DT Information	T-test	1000	0	0.319553714792260	0.160595379774095	0.845700132040057	0.425016288633253
70	Ye	DT Information	Distance	12	0	0.342945857857313	0.155152995885348	0.907607528396491	0.410612998794115
71	Ye	DT Information	Relief	12	0	0.302140408336074	0.145781780325211	0.79961574970445	0.385812040865223
72	Ye	DT Information	T-test	12	0	0.259669590454265	0.120605656607978	0.687216567257628	0.319183332869255
73	Ye	DT Information	Distance	150	0	0.375888584583631	0.154293709766734	0.994790581049527	0.40833889478489
74	Ye	DT Information	Relief	150	0	0.358638293320027	0.146800597652199	0.94913761904643	0.388508344829391
75	Ye	DT Information	T-test	150	0	0.324098441994882	0.128854218181172	0.857727770015857	0.341013182715081
76	Ye	DT Information	Distance	2	0	0.317122296880966	0.147249217755794	0.839265375210637	0.38969561965451
77	Ye	DT Information	Relief	2	0	0.325377093185452	0.138931657619974	0.861111725296745	0.36768316484801
78	Ye	DT Information	T-test	2	0	0.283807167617384	0.170345958160976	0.751096757814158	0.450821231738399
79	Ye	DT Information	Distance	200	0	0.357168452806224	0.158332911254071	0.945247680488184	0.419028657015937
80	Ye	DT Information	Relief	200	0	0.362148033923421	0.146595057557798	0.958426161017054	0.387964382181084
81	Ye	DT Information	T-test	200	0	0.332795962568563	0.125972935604904	0.880745791578727	0.333387857324078
82	Ye	DT Information	Distance	22	0	0.339202322926472	0.150603149445037	0.897700248841418	0.398571812736134
83	Ye	DT Information	Relief	22	0	0.327256507407281	0.132809024755744	0.86608560224445	0.351479593485748
84	Ye	DT Information	T-test	22	0	0.307691844052061	0.128308618302010	0.814307645622711	0.339569250541899
85	Ye	DT Information	Distance	300	0	0.357818630286123	0.152302206603003	0.946968377682887	0.403068374022457
86	Ye	DT Information	Relief	300	0	0.352339858696515	0.129760215820708	0.932468787653835	0.343410908943615
87	Ye	DT Information	T-test	300	0	0.332111185013817	0.140334805668260	0.87893352515321	0.371396601540425
88	Ye	DT Information	Distance	32	0	0.323807177823896	0.148065343498696	0.856956938270023	0.391855499563846
89	Ye	DT Information	Relief	32	0	0.356640831717302	0.119855322251512	0.943851329252342	0.317197570116503
90	Ye	DT Information	T-test	32	0	0.27797869844294	0.137732600574996	0.735671691785358	0.364509855778763
91	Ye	DT Information	Distance	400	0	0.336237679417246	0.154163750655705	0.889854308421562	0.407994957499014
92	Ye	DT Information	Relief	400	0	0.326099431081474	0.129367182217334	0.863023395309534	0.342370744004569
93	Ye	DT Information	T-test	400	0	0.327891404794036	0.130744698681270	0.867765860614032	0.346016346610677
94	Ye	DT Information	Distance	42	0	0.338340145234882	0.149496174473373	0.89541849227322	0.395642199227148
95	Ye	DT Information	Relief	42	0	0.342077293346488	0.128703942894869	0.905308869086687	0.340615478593408
96	Ye	DT Information	T-test	42	0	0.290501763269410	0.150008605111183	0.768814030888432	0.396998348875853
97	Ye	DT Information	Distance	500	0	0.325697482771786	0.156077079529163	0.861959637566027	0.413058589702355
98	Ye	DT Information	Relief	500	0	0.325940998045642	0.116824191921300	0.862604101672437	0.309175672069858
99	Ye	DT Information	T-test	500	0	0.328057128303413	0.142448449821611	0.868204448517331	0.376990368900433
100	Ye	DT Information	Distance	52	0	0.352435922007129	0.153387139896437	0.932723019573885	0.405939654145450
101	Ye	DT Information	Relief	52	0	0.350143729232584	0.142576540679410	0.926656722602952	0.377329361846968
102	Ye	DT Information	T-test	52	0	0.298956576773759	0.140693987389712	0.791189727261264	0.372347177344107
103	Ye	DT Information	Distance	600	0	0.321353591369071	0.154751482337605	0.850463512305108	0.409550391649765
104	Ye	DT Information	Relief	600	0	0.347036882553291	0.137765868712529	0.918434440948007	0.364597900032365
105	Ye	DT Information	T-test	600	0	0.331537520460276	0.155559770434911	0.877415319711626	0.411689529199964
106	Ye	DT Information	Distance	62	0	0.362367663124629	0.161418922306369	0.959007410540572	0.427195797104115
107	Ye	DT Information	Relief	62	0	0.351760185531703	0.142088663800693	0.93093468039947	0.376038193815897
108	Ye	DT Information	T-test	62	0	0.302420629061341	0.140729507732514	0.800357354928825	0.372441182067591
109	Ye	DT Information	Distance	700	0	0.321353591369071	0.154751482337605	0.850463512305108	0.409550391649765
110	Ye	DT Information	Relief	700	0	0.334859266567626	0.133374935547698	0.886206333527302	0.352977278567547
111	Ye	DT Information	T-test	700	0	0.330484888881328	0.156930774800844	0.874629526199934	0.415317897513726
112	Ye	DT Information	Distance	72	0	0.35579410630649	0.161546710539012	0.941610467204499	0.427533989152012
113	Ye	DT Information	Relief	72	0	0.362462674219485	0.133727085975400	0.959258857767582	0.353909246025348
114	Ye	DT Information	T-test	72	0	0.296053208246861	0.134192773549549	0.783505951317195	0.355141689976761
115	Ye	DT Information	Distance	800	0	0.321353591369071	0.154751482337605	0.850463512305108	0.409550391649765
116	Ye	DT Information	Relief	800	0	0.333583708706155	0.131077485610798	0.882830564753742	0.346897068496277
117	Ye	DT Information	T-test	800	0	0.330484888881328	0.156930774800844	0.874629526199934	0.415317897513726
118	Ye	DT Information	Distance	82	0	0.371992483093102	0.168659105738902	0.984479533508979	0.446356970332434
119	Ye	DT Information	Relief	82	0	0.352807068387409	0.127538520294737	0.933705259893052	0.337531183211473
120	Ye	DT Information	T-test	82	0	0.312235613732673	0.134014166714803	0.826332749512838	0.354669006303452
121	Ye	DT Information	Distance	900	0	0.319248328211176	0.154814097176702	0.844891925281724	0.409716102061633
122	Ye	DT Information	Relief	900	0	0.323728663854206	0.133371032048321	0.85674915074805	0.352966947941473
123	Ye	DT Information	T-test	900	0	0.331537520460276	0.158083188520349	0.877415319711626	0.418367764843178
124	Ye	DT Information	Distance	92	0	0.378254178054488	0.159422357364225	1.00105113324482	0.421911880325692
125	Ye	DT Information	Relief	92	0	0.345842738255896	0.131228924262110	0.915274133484086	0.347297851467910
126	Ye	DT Information	T-test	92	0	0.316102781652472	0.122938404833563	0.836567224247459	0.325356959996937
127	Ye	SVM Poly2	Distance	100	0	0.274189900467609	0.165026651998544	0.72564462340941	0.436743667574092
128	Ye	SVM Poly2	Relief	100	0	0.271927734872627	0.141336556020132	0.719657793484378	0.374047737689475
129	Ye	SVM Poly2	T-test	100	0	0.209538961279519	0.129287783057339	0.554545664840187	0.342160613823058
130	Ye	SVM Poly2	Distance	1000	0	0.201959524376552	0.122693646532887	0.534486656000953	0.32470920621528
131	Ye	SVM Poly2	Relief	1000	0	0.213843516974941	0.128610501396537	0.56593768800086	0.340368185309621
132	Ye	SVM Poly2	T-test	1000	0	0.164699633132605	0.109177346990157	0.435878210890907	0.288938267625471
133	Ye	SVM Poly2	Distance	12	0	0.357739103981674	0.143424068316229	0.946757911013091	0.379572346989018
134	Ye	SVM Poly2	Relief	12	0	0.352760692833139	0.135105647536863	0.933582526810774	0.357557614486071
135	Ye	SVM Poly2	T-test	12	0	0.221770145386090	0.113047986052110	0.586915540498362	0.299181928751114
136	Ye	SVM Poly2	Distance	150	0	0.261045975421208	0.155028469501626	0.690859175352601	0.410283439241898
137	Ye	SVM Poly2	Relief	150	0	0.272487540306271	0.143968915709364	0.721139320711991	0.381014287705042
138	Ye	SVM Poly2	T-test	150	0	0.199548699236780	0.123147542150556	0.528106398020362	0.325910442708633
139	Ye	SVM Poly2	Distance	2	0	0.429208488604619	0.144672052769970	1.13590191158194	0.382875142633244
140	Ye	SVM Poly2	Relief	2	0	0.512758702752356	0.179993140096465	1.35701787383152	0.476352535738295
141	Ye	SVM Poly2	T-test	2	0	0.316529067956467	0.192480525384704	0.837695392586262	0.509400448806571
142	Ye	SVM Poly2	Distance	200	0	0.242798265271021	0.135689052973289	0.642566540439957	0.359101599211578
143	Ye	SVM Poly2	Relief	200	0	0.267758185433418	0.154544617317587	0.708623064898672	0.409002922580731
144	Ye	SVM Poly2	T-test	200	0	0.196949360013911	0.125336803162358	0.521227236795695	0.331704330374606
145	Ye	SVM Poly2	Distance	22	0	0.327079936644023	0.144963030049984	0.865618307042144	0.383645215121021
146	Ye	SVM Poly2	Relief	22	0	0.345767318182334	0.135527317210025	0.915074533970083	0.358673564893664
147	Ye	SVM Poly2	T-test	22	0	0.223780065737496	0.117301928565260	0.59223480241863	0.310440003930747
148	Ye	SVM Poly2	Distance	300	0	0.231359255794086	0.140780762931831	0.61229315797798	0.372576829149203
149	Ye	SVM Poly2	Relief	300	0	0.257841397233657	0.138524829203778	0.682378246886143	0.366606491883907
150	Ye	SVM Poly2	T-test	300	0	0.188501616787066	0.123681784753282	0.4988702519394	0.327324317806160
151	Ye	SVM Poly2	Distance	32	0	0.295955796164620	0.152361382163502	0.783248149867859	0.403224982370321
152	Ye	SVM Poly2	Relief	32	0	0.329801766482571	0.136124477027139	0.872821640151093	0.360253950640426
153	Ye	SVM Poly2	T-test	32	0	0.223978200402968	0.104047949059654	0.592759166570867	0.275363296325472
154	Ye	SVM Poly2	Distance	400	0	0.220198281147817	0.138012976180112	0.582755595761933	0.365251870893252
155	Ye	SVM Poly2	Relief	400	0	0.238617155445174	0.139793578881652	0.631501217246668	0.369964242773462
156	Ye	SVM Poly2	T-test	400	0	0.184031672129041	0.122414129611508	0.487040526254749	0.323969463610594
157	Ye	SVM Poly2	Distance	42	0	0.298426531827306	0.159953992144195	0.789786961277165	0.423318853810289
158	Ye	SVM Poly2	Relief	42	0	0.321747288281034	0.143577679208874	0.851505432692882	0.379978878805670
159	Ye	SVM Poly2	T-test	42	0	0.220901801071306	0.113649183246331	0.584617463938225	0.300772999431878
160	Ye	SVM Poly2	Distance	500	0	0.217806267932274	0.136233199571685	0.57642512361098	0.360541685271637
161	Ye	SVM Poly2	Relief	500	0	0.239501208526596	0.141815806317486	0.633840867117972	0.375316075439879
162	Ye	SVM Poly2	T-test	500	0	0.184004494078333	0.127212581445133	0.486968599439293	0.336668584795658
163	Ye	SVM Poly2	Distance	52	0	0.296432388285949	0.158578362480270	0.784509452745215	0.419678244627651
164	Ye	SVM Poly2	Relief	52	0	0.288495331465920	0.134358662890386	0.763504001423607	0.355580716753654
165	Ye	SVM Poly2	T-test	52	0	0.222357019811973	0.110498542167981	0.588468705917777	0.292434815731827
166	Ye	SVM Poly2	Distance	600	0	0.202686984051380	0.132964547639670	0.536411880820999	0.351891185394659
167	Ye	SVM Poly2	Relief	600	0	0.242277552667491	0.140783160948165	0.641188472537205	0.372583175508632
168	Ye	SVM Poly2	T-test	600	0	0.180192600089969	0.122183910557152	0.476880407376252	0.323360188000094
169	Ye	SVM Poly2	Distance	62	0	0.289213335752655	0.163551161588449	0.765404202522792	0.432838776543638
170	Ye	SVM Poly2	Relief	62	0	0.300615993603919	0.144685937303944	0.795581380267983	0.382911888105669
171	Ye	SVM Poly2	T-test	62	0	0.212224717903356	0.118148064296389	0.561653530048023	0.312679305389047
172	Ye	SVM Poly2	Distance	700	0	0.203363675780704	0.130499664936292	0.538202748078516	0.345367863864617
173	Ye	SVM Poly2	Relief	700	0	0.234363220267864	0.133264415696095	0.620243161481365	0.352684787356314
174	Ye	SVM Poly2	T-test	700	0	0.175026343573867	0.124764679877280	0.463207889688075	0.330190203905923
175	Ye	SVM Poly2	Distance	72	0	0.287171339736974	0.159487025583979	0.760000052233978	0.422083025017346
176	Ye	SVM Poly2	Relief	72	0	0.296724083776561	0.141383619965541	0.785281425980095	0.374172292601543
177	Ye	SVM Poly2	T-test	72	0	0.209012268038119	0.121305935888062	0.553151769156372	0.321036624670342
178	Ye	SVM Poly2	Distance	800	0	0.198722273065772	0.122552212416782	0.525919257988529	0.324334900284451
179	Ye	SVM Poly2	Relief	800	0	0.22957228081516	0.134751096901570	0.607563921841226	0.356619294869672
180	Ye	SVM Poly2	T-test	800	0	0.170708729591702	0.116134591870088	0.451781307721444	0.307350642888944
181	Ye	SVM Poly2	Distance	82	0	0.270249211641472	0.151894408408609	0.715215575314131	0.401989134536635
182	Ye	SVM Poly2	Relief	82	0	0.282933888643177	0.141607085685576	0.748785621658925	0.374763695486855
183	Ye	SVM Poly2	T-test	82	0	0.212167029942881	0.128723649985638	0.56150085863933	0.340667633484725
184	Ye	SVM Poly2	Distance	900	0	0.197621178511891	0.123171950817007	0.523005207027766	0.32597504033803
185	Ye	SVM Poly2	Relief	900	0	0.222325132968167	0.131998777948328	0.588384317263322	0.349335272201726
186	Ye	SVM Poly2	T-test	900	0	0.170555439314727	0.117293252979878	0.451375624415393	0.310417043960753
187	Ye	SVM Poly2	Distance	92	0	0.276269052911313	0.162849397377493	0.731147108327523	0.430981554867299
188	Ye	SVM Poly2	Relief	92	0	0.277107607631447	0.131003234471352	0.733366346611143	0.346700562570898
189	Ye	SVM Poly2	T-test	92	0	0.212772244336331	0.128551440124097	0.563102560853262	0.340211879425541
190	Ye	SVM Poly3	Distance	100	0	0.281663175472618	0.163591136287891	0.74542267437845	0.432944569739056
191	Ye	SVM Poly3	Relief	100	0	0.280780921572408	0.121512750947661	0.743087786047123	0.321583961518937
192	Ye	SVM Poly3	T-test	100	0	0.224848778053732	0.134896160539461	0.595063153663242	0.35700320634383
193	Ye	SVM Poly3	Distance	1000	0	0.224362028563112	0.127572122978463	0.593774969269094	0.337620112842857
194	Ye	SVM Poly3	Relief	1000	0	0.244084756385685	0.138102550310315	0.645971244110034	0.365488929172451
195	Ye	SVM Poly3	T-test	1000	0	0.188152424802580	0.134323866185255	0.497946114012919	0.355488627140042
196	Ye	SVM Poly3	Distance	12	0	0.317691658255745	0.152831381872556	0.840772192273122	0.4044688384033
197	Ye	SVM Poly3	Relief	12	0	0.363115272721774	0.143467358379056	0.960985962207328	0.379686914306355
198	Ye	SVM Poly3	T-test	12	0	0.220131576112226	0.117462199556631	0.582579060629355	0.310864161724227
199	Ye	SVM Poly3	Distance	150	0	0.276351358978139	0.153643387913379	0.731364931649114	0.40661781550528
200	Ye	SVM Poly3	Relief	150	0	0.281593293943758	0.133895280065280	0.74523773264425	0.354354372329426
201	Ye	SVM Poly3	T-test	150	0	0.219212802367911	0.131439974922584	0.58014752239051	0.347856397850467
202	Ye	SVM Poly3	Distance	2	0	0.467843642666243	0.175974089428279	1.23814999501463	0.465716102727431
203	Ye	SVM Poly3	Relief	2	0	0.465912493904444	0.163460121353106	1.23303920240844	0.432597838211563
204	Ye	SVM Poly3	T-test	2	0	0.299468360002571	0.174928714917158	0.792544163539568	0.462949515073582
205	Ye	SVM Poly3	Distance	200	0	0.265138129826830	0.154326142234514	0.701689077685023	0.408424727435285
206	Ye	SVM Poly3	Relief	200	0	0.27983979537834	0.141676259035645	0.740597091964262	0.374946763023167
207	Ye	SVM Poly3	T-test	200	0	0.208178710728556	0.133720466747475	0.550945756538997	0.353891728213253
208	Ye	SVM Poly3	Distance	22	0	0.309465118112022	0.144120072767667	0.819000622224869	0.381414325439696
209	Ye	SVM Poly3	Relief	22	0	0.323576993955477	0.13663678477536	0.856347755779242	0.361609775061359
210	Ye	SVM Poly3	T-test	22	0	0.217918745770913	0.122266029158180	0.576722796642415	0.323577515192730
211	Ye	SVM Poly3	Distance	300	0	0.252983605128961	0.146686519493349	0.669522081446053	0.388206436544377
212	Ye	SVM Poly3	Relief	300	0	0.280476747865138	0.151147306066989	0.74228278916399	0.400011925323572
213	Ye	SVM Poly3	T-test	300	0	0.209853806650865	0.134748696295442	0.555378904323237	0.356612941656345
214	Ye	SVM Poly3	Distance	32	0	0.29374613362214	0.158356237585296	0.777400269472684	0.419090390241006
215	Ye	SVM Poly3	Relief	32	0	0.322439357632392	0.140918423065363	0.853336996886102	0.372941147220676
216	Ye	SVM Poly3	T-test	32	0	0.226760175703210	0.127219754865513	0.600121674874912	0.336687569280211
217	Ye	SVM Poly3	Distance	400	0	0.245442075966689	0.147266128663065	0.649563395587984	0.389740374435475
218	Ye	SVM Poly3	Relief	400	0	0.270282749483059	0.144681338999611	0.715304333340547	0.382899718675612
219	Ye	SVM Poly3	T-test	400	0	0.210595292718977	0.139083382512568	0.557341250046914	0.368084705358291
220	Ye	SVM Poly3	Distance	42	0	0.292119326219017	0.154448226957797	0.77309491743971	0.408747825123782
221	Ye	SVM Poly3	Relief	42	0	0.300667547639839	0.152827321091108	0.79571781822181	0.404458091529622
222	Ye	SVM Poly3	T-test	42	0	0.223003295758249	0.126053764351885	0.59017907768878	0.333601770913029
223	Ye	SVM Poly3	Distance	500	0	0.236638797975330	0.14078262039769	0.626265486613535	0.372581744939726
224	Ye	SVM Poly3	Relief	500	0	0.259986974222888	0.145421673174362	0.688056524618804	0.384859015909092
225	Ye	SVM Poly3	T-test	500	0	0.200892680418996	0.134762078424730	0.531663249374754	0.356648357512841
226	Ye	SVM Poly3	Distance	52	0	0.296679083455244	0.160817829469612	0.785162332457105	0.42560500260578
227	Ye	SVM Poly3	Relief	52	0	0.294748569765288	0.137676441120665	0.780053220570978	0.364361229567441
228	Ye	SVM Poly3	T-test	52	0	0.226308533210855	0.132465526115089	0.598926401286347	0.350570523015556
229	Ye	SVM Poly3	Distance	600	0	0.232771183993165	0.139985607109719	0.616029831373153	0.370472446215683
230	Ye	SVM Poly3	Relief	600	0	0.254184178205695	0.141607267473238	0.672699402699157	0.374764176588598
231	Ye	SVM Poly3	T-test	600	0	0.196949292537528	0.139320369051698	0.521227058219188	0.368711891143204
232	Ye	SVM Poly3	Distance	62	0	0.299777715215641	0.160140970120147	0.793362873297679	0.423813691740915
233	Ye	SVM Poly3	Relief	62	0	0.297891255476550	0.117445048956671	0.788370350361511	0.310818772595641
234	Ye	SVM Poly3	T-test	62	0	0.22059276944246	0.137635375512783	0.583799610547005	0.364252549278651
235	Ye	SVM Poly3	Distance	700	0	0.227184456994674	0.134120112785074	0.60124453694036	0.354949392984843
236	Ye	SVM Poly3	Relief	700	0	0.250374064686603	0.136282570315166	0.662615922654876	0.36067234513365
237	Ye	SVM Poly3	T-test	700	0	0.195286991989778	0.135595372858271	0.516827773442806	0.358853674427814
238	Ye	SVM Poly3	Distance	72	0	0.298895413307023	0.156313319088629	0.791027857911917	0.413683798602722
239	Ye	SVM Poly3	Relief	72	0	0.296395911725014	0.126621888488210	0.784412917386773	0.335105313619201
240	Ye	SVM Poly3	T-test	72	0	0.220436835300922	0.140174767278393	0.583386930243246	0.370973059327717
241	Ye	SVM Poly3	Distance	800	0	0.228823169159702	0.134666379170105	0.605581394971382	0.356395089068365
242	Ye	SVM Poly3	Relief	800	0	0.253307038145893	0.136717636784352	0.670378048166086	0.361823750213314
243	Ye	SVM Poly3	T-test	800	0	0.192076851253322	0.134426616082948	0.50833212366933	0.355760555138446
244	Ye	SVM Poly3	Distance	82	0	0.288656250165383	0.157278045761983	0.763929873379038	0.416236951444549
245	Ye	SVM Poly3	Relief	82	0	0.292427802916038	0.127222187410585	0.773911302201728	0.336694007020075
246	Ye	SVM Poly3	T-test	82	0	0.224913246918200	0.142415444335512	0.595233770760368	0.376903019754861
247	Ye	SVM Poly3	Distance	900	0	0.223607016031784	0.133089266254627	0.591776825708625	0.352221253687578
248	Ye	SVM Poly3	Relief	900	0	0.249698204598979	0.138505113295308	0.660827256340305	0.36655431365651
249	Ye	SVM Poly3	T-test	900	0	0.190914329564484	0.134415473592734	0.505255505560263	0.355731066495352
250	Ye	SVM Poly3	Distance	92	0	0.288421689404507	0.165373654051959	0.763309107425578	0.437662009839592
251	Ye	SVM Poly3	Relief	92	0	0.288131526213724	0.128566616926937	0.762541189428076	0.340252044892479
252	Ye	SVM Poly3	T-test	92	0	0.221302030339801	0.139218314176832	0.58567667223262	0.368441802525379
253	Ye	SVM Rb	Distance	100	0	0.293864593421714	0.162706723776993	0.777713773786682	0.430603968636265
254	Ye	SVM Rb	Relief	100	0	0.271964642186159	0.131335201975636	0.719755468831222	0.347579115844449
255	Ye	SVM Rb	T-test	100	0	0.203739698227469	0.120894275241442	0.539197892926343	0.319947163189889
256	Ye	SVM Rb	Distance	1000	0	0.211789948854036	0.130224169084662	0.560502912091176	0.344638763036445
257	Ye	SVM Rb	Relief	1000	0	0.209093681413186	0.131135942767019	0.553367229965797	0.347051775584464
258	Ye	SVM Rb	T-test	1000	0	0.149928162223054	0.100926298106290	0.396785456463831	0.267101835102406
259	Ye	SVM Rb	Distance	12	0	0.361576780374768	0.155604134741966	0.956914336309154	0.411806939508771
260	Ye	SVM Rb	Relief	12	0	0.320903553000147	0.141300703693724	0.849272484035356	0.373952854370102
261	Ye	SVM Rb	T-test	12	0	0.231635269735425	0.129380847537298	0.613023629932553	0.342406909326274
262	Ye	SVM Rb	Distance	150	0	0.260760575836272	0.159986902714269	0.690103864256246	0.423405951760241
263	Ye	SVM Rb	Relief	150	0	0.285450105845307	0.128031025415356	0.755444800136843	0.338834599902492
264	Ye	SVM Rb	T-test	150	0	0.221794981231359	0.121576536775220	0.58698126865814	0.321752770956262
265	Ye	SVM Rb	Distance	2	0	0.292905234239445	0.129679246023297	0.7751748260306	0.343196622064160
266	Ye	SVM Rb	Relief	2	0	0.296791184408986	0.146514195270070	0.785459008061214	0.387750379826415
267	Ye	SVM Rb	T-test	2	0	0.264051515099967	0.145258094660514	0.69881334764201	0.38442610474469
268	Ye	SVM Rb	Distance	200	0	0.240392601791054	0.145885743592884	0.636199942811841	0.386087180051934
269	Ye	SVM Rb	Relief	200	0	0.243197433440313	0.129958052216229	0.64362294053124	0.343934483723285
270	Ye	SVM Rb	T-test	200	0	0.194760325965744	0.114796929738112	0.515433949789852	0.303810514925255
271	Ye	SVM Rb	Distance	22	0	0.316494079089126	0.146311075711387	0.837602794414621	0.387212823135173
272	Ye	SVM Rb	Relief	22	0	0.281459543088490	0.163784615626506	0.744883760492701	0.433456613550908
273	Ye	SVM Rb	T-test	22	0	0.250023077868124	0.129220311749473	0.661687034693348	0.341982050747964
274	Ye	SVM Rb	Distance	300	0	0.232962905756095	0.148960550600226	0.61653722375421	0.394224668592156
275	Ye	SVM Rb	Relief	300	0	0.250735705969297	0.146031915198627	0.66357300769682	0.386474023767265
276	Ye	SVM Rb	T-test	300	0	0.187673517126149	0.123851029585449	0.496678683010104	0.327772224903732
277	Ye	SVM Rb	Distance	32	0	0.306690977821628	0.151808619115619	0.81165884930444	0.401762092843639
278	Ye	SVM Rb	Relief	32	0	0.301439400348534	0.142405955763235	0.797760529376281	0.376877908211928
279	Ye	SVM Rb	T-test	32	0	0.238272589278626	0.130325674087174	0.630589321565106	0.344907396414976
280	Ye	SVM Rb	Distance	400	0	0.219806678082839	0.14036159859712	0.581719216748238	0.371467509129433
281	Ye	SVM Rb	Relief	400	0	0.238547603737851	0.127275936309719	0.63131714838643	0.336836253687821
282	Ye	SVM Rb	T-test	400	0	0.176203713280184	0.116296335267406	0.466323803132359	0.307778697410412
283	Ye	SVM Rb	Distance	42	0	0.332688273096013	0.175541280211069	0.880460790976515	0.464570671473783
284	Ye	SVM Rb	Relief	42	0	0.274585368776390	0.15908446063964	0.726691231805658	0.42101763534787
285	Ye	SVM Rb	T-test	42	0	0.226662547583136	0.129752249336301	0.599863301680625	0.343389825612072
286	Ye	SVM Rb	Distance	500	0	0.227835969826527	0.145777841344198	0.602968768149133	0.385801616336863
287	Ye	SVM Rb	Relief	500	0	0.222180303511418	0.134245876635899	0.588001025550454	0.355282227498495
288	Ye	SVM Rb	T-test	500	0	0.174863560484923	0.121820793966756	0.462777083618731	0.322399198550659
289	Ye	SVM Rb	Distance	52	0	0.340290279242601	0.162129704652342	0.900579529405572	0.429076885309369
290	Ye	SVM Rb	Relief	52	0	0.280012018734619	0.149751111537563	0.741052881737322	0.396316891145493
291	Ye	SVM Rb	T-test	52	0	0.230003157592322	0.124419936120422	0.608704238884874	0.329277838230922
292	Ye	SVM Rb	Distance	600	0	0.215752977655300	0.128174371701281	0.570991083016325	0.339213966398084
293	Ye	SVM Rb	Relief	600	0	0.219249687945354	0.128224970607217	0.580245140212709	0.339347876596746
294	Ye	SVM Rb	T-test	600	0	0.170767021626464	0.129339695112953	0.451935577815058	0.342297999277379
295	Ye	SVM Rb	Distance	62	0	0.311457376283847	0.170838580118612	0.824273141119119	0.452124957639032
296	Ye	SVM Rb	Relief	62	0	0.298659932448013	0.140726912989620	0.790404656915216	0.372434315070569
297	Ye	SVM Rb	T-test	62	0	0.217991576792660	0.120662456527271	0.576915544220857	0.319333654073554
298	Ye	SVM Rb	Distance	700	0	0.215352657473246	0.134114522548127	0.569931634118849	0.354934598401319
299	Ye	SVM Rb	Relief	700	0	0.217759504152538	0.13042476406767	0.576301363088518	0.345169638428479
300	Ye	SVM Rb	T-test	700	0	0.164262663445945	0.123819556999267	0.434721768938898	0.327688932583667
301	Ye	SVM Rb	Distance	72	0	0.298300713321766	0.148022842517660	0.7894539821196	0.391743020554495
302	Ye	SVM Rb	Relief	72	0	0.298638054223039	0.125787783840267	0.790346756108895	0.332897852468705
303	Ye	SVM Rb	T-test	72	0	0.208968431826172	0.121933823946636	0.553035756453293	0.322698332826006
304	Ye	SVM Rb	Distance	800	0	0.214135681209056	0.131300715209165	0.566710901767218	0.347487846484689
305	Ye	SVM Rb	Relief	800	0	0.211630817050167	0.131001295443780	0.560081769161791	0.34669543092699
306	Ye	SVM Rb	T-test	800	0	0.160904945999992	0.111978529286187	0.42583555683762	0.296351607317548
307	Ye	SVM Rb	Distance	82	0	0.295820760611937	0.144072038200906	0.782890777759674	0.381287201774495
308	Ye	SVM Rb	Relief	82	0	0.278567678812416	0.114713282864816	0.737230430592567	0.303589143154199
309	Ye	SVM Rb	T-test	82	0	0.215426779051702	0.123837850390517	0.57012779716057	0.327737346113787
310	Ye	SVM Rb	Distance	900	0	0.207338295588141	0.129889980809910	0.548721594645966	0.343754332485332
311	Ye	SVM Rb	Relief	900	0	0.210380439976260	0.130160059504318	0.556772641439117	0.344469096786132
312	Ye	SVM Rb	T-test	900	0	0.151192167825295	0.107083139741998	0.400130652139023	0.283395940109612
313	Ye	SVM Rb	Distance	92	0	0.308869852988429	0.157572418288417	0.817425250791778	0.417016009465002
314	Ye	SVM Rb	Relief	92	0	0.278575701319664	0.126916644083491	0.737251662188776	0.335885385432826
315	Ye	SVM Rb	T-test	92	0	0.218510325776734	0.120227230388262	0.578288415397186	0.318181826427092
316	Ye	SVM Linear	Distance	100	0	0.283793746432446	0.153753223123153	0.751061238596734	0.406908494809287
317	Ye	SVM Linear	Relief	100	0	0.290201251809766	0.113478757023865	0.768018726157689	0.300321965780348
318	Ye	SVM Linear	T-test	100	0	0.219869196180496	0.119103082130177	0.581884671133515	0.315206763749719
319	Ye	SVM Linear	Distance	1000	0	0.187710700960546	0.113406084884187	0.496777090170478	0.300129638683912
320	Ye	SVM Linear	Relief	1000	0	0.173086625689412	0.109884966479392	0.458074418865899	0.290810985318234
321	Ye	SVM Linear	T-test	1000	0	0.144032614530293	0.0996906063519171	0.381182866878985	0.263831572134212
322	Ye	SVM Linear	Distance	12	0	0.420423966968704	0.174325974762539	1.11265364137413	0.461354360942206
323	Ye	SVM Linear	Relief	12	0	0.438361353421261	0.172937890143242	1.16012500343056	0.457680789672393
324	Ye	SVM Linear	T-test	12	0	0.253766447793692	0.126504823743719	0.671593877561332	0.334795501323832
325	Ye	SVM Linear	Distance	150	0	0.249943638130016	0.142271357098111	0.661476797121704	0.376521692328344
326	Ye	SVM Linear	Relief	150	0	0.270861296151389	0.115130373916479	0.71683545931765	0.304692976222431
327	Ye	SVM Linear	T-test	150	0	0.195422606289479	0.114361559445259	0.517186677207196	0.302658305775091
328	Ye	SVM Linear	Distance	2	0	0.443163620589936	0.186366594075852	1.17283422191447	0.493219906143997
329	Ye	SVM Linear	Relief	2	0	0.486746416191308	0.19120145280436	1.28817625766178	0.50601537831603
330	Ye	SVM Linear	T-test	2	0	0.356533556553526	0.234182713804652	0.943567425119888	0.619765450434032
331	Ye	SVM Linear	Distance	200	0	0.222924842082582	0.131656997628084	0.58997144973517	0.348430749273096
332	Ye	SVM Linear	Relief	200	0	0.238118486071892	0.116851328839839	0.630181486837326	0.309247490028869
333	Ye	SVM Linear	T-test	200	0	0.186110037915301	0.106291906941732	0.492540929280921	0.281301939468456
334	Ye	SVM Linear	Distance	22	0	0.337449899635968	0.127557159840396	0.893062453880616	0.33758051284056
335	Ye	SVM Linear	Relief	22	0	0.33687426106745	0.14232525768488	0.891539024200822	0.376664340437996
336	Ye	SVM Linear	T-test	22	0	0.240101577473094	0.106990753751306	0.635429745837961	0.283151440230845
337	Ye	SVM Linear	Distance	300	0	0.201065988689673	0.132653258509212	0.532121910377928	0.351067357516764
338	Ye	SVM Linear	Relief	300	0	0.231094114244888	0.128684910734832	0.611591459850918	0.340565109908861
339	Ye	SVM Linear	T-test	300	0	0.170714585105297	0.104863382687285	0.451796804360637	0.277521344549089
340	Ye	SVM Linear	Distance	32	0	0.355989376722349	0.156074553745278	0.942127251109147	0.413051905205616
341	Ye	SVM Linear	Relief	32	0	0.297930079157169	0.145188254951371	0.788473097381202	0.38424127368653
342	Ye	SVM Linear	T-test	32	0	0.237464855388849	0.092724604678948	0.628451650727257	0.245396021984369
343	Ye	SVM Linear	Distance	400	0	0.202678003266084	0.132513647469244	0.536388113138261	0.350697876363926
344	Ye	SVM Linear	Relief	400	0	0.203105601295849	0.110548456023069	0.537519752964346	0.292566912940791
345	Ye	SVM Linear	T-test	400	0	0.160379573367809	0.0995299796415655	0.424445156151159	0.263406472929086
346	Ye	SVM Linear	Distance	42	0	0.338986114040758	0.162787009753860	0.897128051195976	0.430816445782027
347	Ye	SVM Linear	Relief	42	0	0.336128884428265	0.150088262912486	0.889566382065875	0.397209163552576
348	Ye	SVM Linear	T-test	42	0	0.235785711450572	0.0955222111793805	0.62400778985323	0.252799898319683
349	Ye	SVM Linear	Distance	500	0	0.197851128386577	0.136790833865677	0.523613770253237	0.362017466569832
350	Ye	SVM Linear	Relief	500	0	0.197766299421253	0.112913447175379	0.523389270071093	0.29882587109774
351	Ye	SVM Linear	T-test	500	0	0.15719047127623	0.0988740482908	0.416005185232058	0.261670548093061
352	Ye	SVM Linear	Distance	52	0	0.328751978362195	0.162759751577505	0.870043371863417	0.43074430691374
353	Ye	SVM Linear	Relief	52	0	0.307219824826017	0.126792839677967	0.81305844493027	0.33555773659868
354	Ye	SVM Linear	T-test	52	0	0.236164705882353	0.105576681807925	0.625010800070802	0.279409093408154
355	Ye	SVM Linear	Distance	600	0	0.194775944196842	0.126801967428869	0.515475283498366	0.335581893226457
356	Ye	SVM Linear	Relief	600	0	0.194863606792245	0.113561137252940	0.515707282893382	0.300539985372614
357	Ye	SVM Linear	T-test	600	0	0.150260916620359	0.098247356890256	0.397666092252782	0.260012006897467
358	Ye	SVM Linear	Distance	62	0	0.309339980418618	0.166212172280016	0.818669444839233	0.439881151546793
359	Ye	SVM Linear	Relief	62	0	0.309944820951323	0.136540045515081	0.820270157629269	0.361353754237928
360	Ye	SVM Linear	T-test	62	0	0.227330822531442	0.102226036708147	0.601631893894891	0.270541598298158
361	Ye	SVM Linear	Distance	700	0	0.199266115704041	0.127016943030110	0.527358539616949	0.336150826979811
362	Ye	SVM Linear	Relief	700	0	0.187298223688936	0.11241264312855	0.495685467488854	0.29750049126667
363	Ye	SVM Linear	T-test	700	0	0.142590681076749	0.0917307625397012	0.377366784462771	0.242765814950368
364	Ye	SVM Linear	Distance	72	0	0.299517083810582	0.165782021406486	0.792673111284381	0.438742755609888
365	Ye	SVM Linear	Relief	72	0	0.299907339426999	0.119985055253403	0.79370592427029	0.317540909003678
366	Ye	SVM Linear	T-test	72	0	0.214853759776515	0.103295611576532	0.568611299450626	0.273372232290342
367	Ye	SVM Linear	Distance	800	0	0.192540676540522	0.113817754341895	0.509559639071188	0.301219123482944
368	Ye	SVM Linear	Relief	800	0	0.178337493242911	0.113304098186128	0.471970859989126	0.299859730496267
369	Ye	SVM Linear	T-test	800	0	0.140937990526845	0.0933840066921571	0.372992932582551	0.247141131941865
370	Ye	SVM Linear	Distance	82	0	0.293716649466804	0.161047399856429	0.777322239542484	0.426212561515147
371	Ye	SVM Linear	Relief	82	0	0.287174691442029	0.128814190378307	0.760008922534263	0.340907248981247
372	Ye	SVM Linear	T-test	82	0	0.224121497937907	0.107228031897033	0.593138404046787	0.283779397753734
373	Ye	SVM Linear	Distance	900	0	0.190423062558357	0.114433714572706	0.503955365543993	0.302849264596676
374	Ye	SVM Linear	Relief	900	0	0.180008951299818	0.115658861737983	0.476394380148623	0.306091621269378
375	Ye	SVM Linear	T-test	900	0	0.141945723093556	0.101902609757577	0.375659900686122	0.269685647632773
376	Ye	SVM Linear	Distance	92	0	0.289365106015416	0.160924650390630	0.765805863105396	0.425887704583031
377	Ye	SVM Linear	Relief	92	0	0.294182772920234	0.133783657313863	0.778555837050086	0.354058962289605
378	Ye	SVM Linear	T-test	92	0	0.224592193341574	0.114300692328068	0.594384101238231	0.302497220715954
379	Ye	NN One layer	Distance	100	0	0.326360649738978	0.157666252610819	0.86371471148868	0.417264342359196
380	Ye	NN One layer	Relief	100	0	0.306461623704813	0.136181414715157	0.811051862754462	0.360404636450183
381	Ye	NN One layer	T-test	100	0	0.293795648812831	0.114747513354045	0.777531311614795	0.303679734275256
382	Ye	NN One layer	Distance	12	0	0.382794310058706	0.165103674841482	1.01306661001042	0.436947508823396
383	Ye	NN One layer	Relief	12	0	0.361217478840389	0.132204637602050	0.955963443420101	0.349880080565002
384	Ye	NN One layer	T-test	12	0	0.256875510042073	0.130426797139325	0.67982202272837	0.345175018960414
385	Ye	NN One layer	Distance	150	0	0.307817045441658	0.130474680911054	0.814638991580567	0.345301743545983
386	Ye	NN One layer	Relief	150	0	0.306150491046621	0.136309756073704	0.81022844898102	0.360744292347908
387	Ye	NN One layer	T-test	150	0	0.288261217145428	0.121834091019217	0.762884416976337	0.322434389251005
388	Ye	NN One layer	Distance	2	0	0.363476444504927	0.148332733639689	0.961941804716936	0.392563148597721
389	Ye	NN One layer	Relief	2	0	0.366472557336025	0.127335409393910	0.969871028817846	0.336993649433277
390	Ye	NN One layer	T-test	2	0	0.288950566650412	0.145361796367483	0.764708783085696	0.384700551709994
391	Ye	NN One layer	Distance	22	0	0.376463350117375	0.164584804792581	0.996311700239442	0.435574317248538
392	Ye	NN One layer	Relief	22	0	0.321626922320885	0.137406780691754	0.85118688371761	0.363647572207883
393	Ye	NN One layer	T-test	22	0	0.263531532640047	0.114163111573004	0.697437212067122	0.302133112719902
394	Ye	NN One layer	Distance	32	0	0.393505815254577	0.176959675085887	1.04141464960177	0.468324458951103
395	Ye	NN One layer	Relief	32	0	0.311629925492464	0.149692939375367	0.824729793261642	0.396162938295087
396	Ye	NN One layer	T-test	32	0	0.283820926940277	0.135888472259118	0.751133171914975	0.359629363116518
397	Ye	NN One layer	Distance	42	0	0.374358666273527	0.165967633473022	0.990741646372906	0.439233978656005
398	Ye	NN One layer	Relief	42	0	0.336204490298144	0.130361975910396	0.88976647329054	0.345003469329391
399	Ye	NN One layer	T-test	42	0	0.279289285052753	0.110540064225774	0.739140164275778	0.292544704017060
400	Ye	NN One layer	Distance	52	0	0.395326676797575	0.170744821235156	1.04623356666034	0.451876824394298
401	Ye	NN One layer	Relief	52	0	0.331607547904452	0.123616608371144	0.877600647611271	0.327151828260808
402	Ye	NN One layer	T-test	52	0	0.286459180001285	0.114001897963749	0.758115318761556	0.301706460284577
403	Ye	NN One layer	Distance	62	0	0.372306421974998	0.151623498118611	0.985310373964219	0.401272169414914
404	Ye	NN One layer	Relief	62	0	0.335269728620193	0.142998995646049	0.887292622923998	0.378447390536761
405	Ye	NN One layer	T-test	62	0	0.281043141980139	0.118981617076857	0.743781753362089	0.314885306020153
406	Ye	NN One layer	Distance	72	0	0.354295283457513	0.161980342169390	0.937643826785034	0.428681596925265
407	Ye	NN One layer	Relief	72	0	0.348390059613589	0.148773612478659	0.922015629229018	0.393729936136313
408	Ye	NN One layer	T-test	72	0	0.288653244725691	0.122496240674393	0.763921919471362	0.324186770853505
409	Ye	NN One layer	Distance	82	0	0.341006992972628	0.158039922377078	0.902476315041478	0.418253260829038
410	Ye	NN One layer	Relief	82	0	0.336455043717892	0.136341949931761	0.890429563877054	0.360829493516757
411	Ye	NN One layer	T-test	82	0	0.290959614912092	0.114008931443715	0.770025737017156	0.301725074416288
412	Ye	NN One layer	Distance	92	0	0.324669773982467	0.147928099490396	0.859239802312694	0.391492282769396
413	Ye	NN One layer	Relief	92	0	0.336158981919353	0.145695788590934	0.889646035191497	0.385584463410586
414	Ye	NN One layer	T-test	92	0	0.298039609204005	0.122094614898884	0.788762969070324	0.323123866697942
415	Ye	NN No layer	Distance	100	0	0.307990705080953	0.137209672202261	0.815098582482137	0.363125923834311
416	Ye	NN No layer	Relief	100	0	0.323549868827423	0.129007564411916	0.856275969023792	0.341419014102996
417	Ye	NN No layer	T-test	100	0	0.287251631718814	0.123876402725108	0.760212545271927	0.327839375015172
418	Ye	NN No layer	Distance	12	0	0.383716791223912	0.167835129830750	1.01550795995287	0.444176314930649
419	Ye	NN No layer	Relief	12	0	0.344082731338149	0.138463150810925	0.910616268424693	0.366443259780617
420	Ye	NN No layer	T-test	12	0	0.287168592106208	0.122074105097044	0.759992780618616	0.323069587428693
421	Ye	NN No layer	Distance	150	0	0.308240130492143	0.125791449288289	0.815758687789674	0.332907553090954
422	Ye	NN No layer	Relief	150	0	0.3068253849178	0.118530799032485	0.812014558200059	0.313692214336336
423	Ye	NN No layer	T-test	150	0	0.291509103452447	0.125810886376392	0.771479960547104	0.332958993419181
424	Ye	NN No layer	Distance	2	0	0.33324674412275	0.178031647307335	0.88193878669113	0.471161437547367
425	Ye	NN No layer	Relief	2	0	0.281472809852686	0.142471436422680	0.744918871035037	0.37705120302834
426	Ye	NN No layer	T-test	2	0	0.243278834151744	0.143849030720264	0.643838367826306	0.380697011621498
427	Ye	NN No layer	Distance	200	0	0.289994013880856	0.135833824322486	0.767470270183842	0.359484737142586
428	Ye	NN No layer	Relief	200	0	0.284597272404238	0.136182193491317	0.753187773163494	0.360406697484277
429	Ye	NN No layer	T-test	200	0	0.284824279590379	0.127088892596715	0.753788548552438	0.336341241783837
430	Ye	NN No layer	Distance	22	0	0.421088268181767	0.148110336247343	1.11441171708283	0.391974573045737
431	Ye	NN No layer	Relief	22	0	0.352616180912311	0.152678594550694	0.93320007545794	0.404064486169885
432	Ye	NN No layer	T-test	22	0	0.275261623893822	0.127353735267113	0.728480943568128	0.337042148927010
433	Ye	NN No layer	Distance	300	0	0.274076716867584	0.134208557284365	0.725345082577758	0.355183461691501
434	Ye	NN No layer	Relief	300	0	0.253433848951186	0.130440959265094	0.670713653448756	0.345212499080587
435	Ye	NN No layer	T-test	300	0	0.269667893905200	0.119608203776089	0.713677115695092	0.316543570123323
436	Ye	NN No layer	Distance	32	0	0.423558175604925	0.186433424075510	1.12094833655305	0.493396771994458
437	Ye	NN No layer	Relief	32	0	0.317816696152145	0.145342633404704	0.841103105545603	0.384649836855488
438	Ye	NN No layer	T-test	32	0	0.289184881698968	0.126818963990761	0.765328898760559	0.335626874692704
439	Ye	NN No layer	Distance	400	0	0.27800242102239	0.142872624558180	0.735734473682875	0.378112948967942
440	Ye	NN No layer	Relief	400	0	0.25562184722742	0.137725474244107	0.676504199280204	0.364490995916728
441	Ye	NN No layer	T-test	400	0	0.268892947489387	0.107284843931046	0.711626217032865	0.283929751019687
442	Ye	NN No layer	Distance	42	0	0.397819656607582	0.166575717817418	1.05283124729086	0.440843276206125
443	Ye	NN No layer	Relief	42	0	0.353213349739356	0.132797269871531	0.934780485049518	0.351448484139585
444	Ye	NN No layer	T-test	42	0	0.303212647569149	0.118192127534302	0.802453434948007	0.312795918917216
445	Ye	NN No layer	Distance	500	0	0.259251742478368	0.123384357852667	0.686110730986505	0.326537176372719
446	Ye	NN No layer	Relief	500	0	0.236741657877726	0.138796199106517	0.626537705739806	0.367324673372511
447	Ye	NN No layer	T-test	500	0	0.250369034388384	0.114249817059363	0.662602609951342	0.302362579122163
448	Ye	NN No layer	Distance	52	0	0.385627585933159	0.158172910884767	1.02056488548091	0.418605215424796
449	Ye	NN No layer	Relief	52	0	0.353050528470498	0.133379885934680	0.934349577936885	0.352990379785687
450	Ye	NN No layer	T-test	52	0	0.297533961978854	0.117551222694571	0.787424771749243	0.311099761800288
451	Ye	NN No layer	Distance	600	0	0.271051650430753	0.122974760671164	0.717339232648204	0.325453175860614
452	Ye	NN No layer	Relief	600	0	0.252470166555151	0.138068198038951	0.668163264290859	0.365398015754507
453	Ye	NN No layer	T-test	600	0	0.256987181377274	0.114053672652925	0.680117561345361	0.301843482198093
454	Ye	NN No layer	Distance	62	0	0.362841752760483	0.16434826545147	0.96026209058052	0.434948314974898
455	Ye	NN No layer	Relief	62	0	0.345908853770928	0.136768639135702	0.915449108448244	0.361958728131813
456	Ye	NN No layer	T-test	62	0	0.283303170822985	0.119939640485530	0.749762928364395	0.317420718646286
457	Ye	NN No layer	Distance	700	0	0.244961445657885	0.114013608130291	0.648291405631986	0.301737451285251
458	Ye	NN No layer	Relief	700	0	0.228065305042395	0.118950944489900	0.603575704677682	0.314804130901107
459	Ye	NN No layer	T-test	700	0	0.258653768281942	0.117922308275305	0.68452818998177	0.312081841213224
460	Ye	NN No layer	Distance	72	0	0.346983024680858	0.154752054550203	0.918291905882007	0.409551906012601
461	Ye	NN No layer	Relief	72	0	0.334784270064301	0.132538676322073	0.886007854993558	0.350764115318952
462	Ye	NN No layer	T-test	72	0	0.290970862488045	0.118856310441812	0.770055503770064	0.314553681529816
463	Ye	NN No layer	Distance	800	0	0.253786103456227	0.109608668003652	0.671645896347632	0.290079760342277
464	Ye	NN No layer	Relief	800	0	0.242962261233778	0.130519283362223	0.643000556384501	0.345419784104100
465	Ye	NN No layer	T-test	800	0	0.263636522679247	0.123083708148467	0.69771506860862	0.325741505777231
466	Ye	NN No layer	Distance	82	0	0.340075704532825	0.152250087789538	0.900011656613018	0.402930441382687
467	Ye	NN No layer	Relief	82	0	0.33172887195364	0.147053610103541	0.877921732172858	0.389177943252449
468	Ye	NN No layer	T-test	82	0	0.293662595591543	0.117325424821777	0.777179185754248	0.310502186863753
469	Ye	NN No layer	Distance	900	0	0.244065878686157	0.107490081295628	0.645921284205817	0.284472912492367
470	Ye	NN No layer	Relief	900	0	0.236166530390834	0.126515661527118	0.625015628639495	0.334824183559171
471	Ye	NN No layer	T-test	900	0	0.268839285052753	0.124972241214246	0.711484199188456	0.33073951578043
472	Ye	NN No layer	Distance	92	0	0.325248831165395	0.138929603421475	0.860772279368636	0.367677728403801
473	Ye	NN No layer	Relief	92	0	0.323066495235071	0.140475891169321	0.85499671895736	0.371769984860202
474	Ye	NN No layer	T-test	92	0	0.299479504379350	0.123561859161748	0.792573657175465	0.327006934268117
475	Alizadeh	DT Gini	Distance	100	0	0.119151028331988	0.0538325375899967	0.238423366472837	0.107719883056493
476	Alizadeh	DT Gini	Relief	100	0	0.122350021005981	0.0501717392825195	0.244824608772905	0.100394559316819
477	Alizadeh	DT Gini	T-test	100	0	0.125087905726624	0.0493411570893927	0.250303165703958	0.0987325492998691
478	Alizadeh	DT Gini	Distance	1000	0	0.117034626215586	0.0545823294857351	0.234188407492904	0.109220230224609
479	Alizadeh	DT Gini	Relief	1000	0	0.116742033622993	0.052627659795513	0.233602924413928	0.105308900759733
480	Alizadeh	DT Gini	T-test	1000	0	0.116510816691776	0.0508674104585192	0.233140255145370	0.101786609944178
481	Alizadeh	DT Gini	Distance	12	0	0.117111925767885	0.0543375639433217	0.23434308529757	0.108730449939573
482	Alizadeh	DT Gini	Relief	12	0	0.117111925767885	0.0543375639433217	0.23434308529757	0.108730449939573
483	Alizadeh	DT Gini	T-test	12	0	0.105104217671384	0.0540811525320372	0.210315443840594	0.108217366059926
484	Alizadeh	DT Gini	Distance	150	0	0.119840683504402	0.0533955919537365	0.239803378968022	0.106845546921747
485	Alizadeh	DT Gini	Relief	150	0	0.121458435739395	0.0528692186075193	0.243040530500709	0.105792264319124
486	Alizadeh	DT Gini	T-test	150	0	0.122922164985883	0.0518161618892027	0.245969479242805	0.103685078746472
487	Alizadeh	DT Gini	Distance	2	0	0.154724282791449	0.150620791179569	0.3096060931631	0.30139493210059
488	Alizadeh	DT Gini	Relief	2	0	0.107286355967315	0.0503723790242330	0.214681942106775	0.100796043075183
489	Alizadeh	DT Gini	T-test	2	0	0.329872385952933	0.0943135211994434	0.660080620925793	0.188723064694203
490	Alizadeh	DT Gini	Distance	200	0	0.119840683504402	0.0533955919537365	0.239803378968022	0.106845546921747
491	Alizadeh	DT Gini	Relief	200	0	0.119858435739395	0.0541102256077233	0.23983890151188	0.10827554181112
492	Alizadeh	DT Gini	T-test	200	0	0.119840683504402	0.0533955919537365	0.239803378968022	0.106845546921747
493	Alizadeh	DT Gini	Distance	22	0	0.117111925767885	0.0543375639433217	0.23434308529757	0.108730449939573
494	Alizadeh	DT Gini	Relief	22	0	0.117111925767885	0.0543375639433217	0.23434308529757	0.108730449939573
495	Alizadeh	DT Gini	T-test	22	0	0.116082679630881	0.0544280245892598	0.232283545129523	0.108911463331062
496	Alizadeh	DT Gini	Distance	300	0	0.119840683504402	0.0533955919537365	0.239803378968022	0.106845546921747
497	Alizadeh	DT Gini	Relief	300	0	0.121432509813469	0.0526474070652337	0.242988652253205	0.105348415404225
498	Alizadeh	DT Gini	T-test	300	0	0.119840683504402	0.0533955919537365	0.239803378968022	0.106845546921747
499	Alizadeh	DT Gini	Distance	32	0	0.120709809365769	0.05184575241737	0.241542515563456	0.103744289929456
500	Alizadeh	DT Gini	Relief	32	0	0.117111925767885	0.0543375639433217	0.23434308529757	0.108730449939573
501	Alizadeh	DT Gini	T-test	32	0	0.117649631197832	0.0521576537799823	0.235419043605050	0.104368410207078
502	Alizadeh	DT Gini	Distance	400	0	0.120581424245142	0.0535287534867741	0.241285614610999	0.107112005561978
503	Alizadeh	DT Gini	Relief	400	0	0.118575366956326	0.0533548610536216	0.237271457630295	0.106764043652654
504	Alizadeh	DT Gini	T-test	400	0	0.117174016837735	0.0508821945453076	0.234467330653306	0.1018161931697
505	Alizadeh	DT Gini	Distance	42	0	0.120709809365769	0.05184575241737	0.241542515563456	0.103744289929456
506	Alizadeh	DT Gini	Relief	42	0	0.117826211482171	0.053473597292524	0.235772383953297	0.107001637017963
507	Alizadeh	DT Gini	T-test	42	0	0.117649631197832	0.0521576537799823	0.235419043605050	0.104368410207078
508	Alizadeh	DT Gini	Distance	500	0	0.120581424245142	0.0535287534867741	0.241285614610999	0.107112005561978
509	Alizadeh	DT Gini	Relief	500	0	0.115908700289660	0.0507716811151232	0.231935409315579	0.101595053793617
510	Alizadeh	DT Gini	T-test	500	0	0.11720047186419	0.0504416155026366	0.234520267640556	0.100934586522896
511	Alizadeh	DT Gini	Distance	52	0	0.119995523651483	0.0517803776068316	0.240113216907729	0.103613473749107
512	Alizadeh	DT Gini	Relief	52	0	0.120683354339314	0.052809110327081	0.241489578576207	0.105671986560924
513	Alizadeh	DT Gini	T-test	52	0	0.117680156228357	0.0532696965829293	0.235480124744184	0.106593628003787
514	Alizadeh	DT Gini	Distance	600	0	0.120581424245142	0.0535287534867741	0.241285614610999	0.107112005561978
515	Alizadeh	DT Gini	Relief	600	0	0.115908700289660	0.0507716811151232	0.231935409315579	0.101595053793617
516	Alizadeh	DT Gini	T-test	600	0	0.116510816691776	0.0508674104585192	0.233140255145370	0.101786609944178
517	Alizadeh	DT Gini	Distance	62	0	0.119259626215586	0.0520362455320356	0.238640672805495	0.104125470103260
518	Alizadeh	DT Gini	Relief	62	0	0.120683354339314	0.052809110327081	0.241489578576207	0.105671986560924
519	Alizadeh	DT Gini	T-test	62	0	0.117769441942643	0.0560035671369244	0.23565878707615	0.112064152514648
520	Alizadeh	DT Gini	Distance	700	0	0.120581424245142	0.0535287534867741	0.241285614610999	0.107112005561978
521	Alizadeh	DT Gini	Relief	700	0	0.115908700289660	0.0507716811151232	0.231935409315579	0.101595053793617
522	Alizadeh	DT Gini	T-test	700	0	0.116510816691776	0.0508674104585192	0.233140255145370	0.101786609944178
523	Alizadeh	DT Gini	Distance	72	0	0.119891769072729	0.0534530953432666	0.239905602115814	0.106960612246044
524	Alizadeh	DT Gini	Relief	72	0	0.120683354339314	0.052809110327081	0.241489578576207	0.105671986560924
525	Alizadeh	DT Gini	T-test	72	0	0.120144597725557	0.0588733424805111	0.240411516830878	0.117806624971808
526	Alizadeh	DT Gini	Distance	800	0	0.119891769072729	0.0539742797613385	0.239905602115814	0.108003511709435
527	Alizadeh	DT Gini	Relief	800	0	0.116742033622993	0.052627659795513	0.233602924413928	0.105308900759733
528	Alizadeh	DT Gini	T-test	800	0	0.116510816691776	0.0508674104585192	0.233140255145370	0.101786609944178
529	Alizadeh	DT Gini	Distance	82	0	0.119891769072729	0.0534530953432666	0.239905602115814	0.106960612246044
530	Alizadeh	DT Gini	Relief	82	0	0.122350021005981	0.0501717392825195	0.244824608772905	0.100394559316819
531	Alizadeh	DT Gini	T-test	82	0	0.120144597725557	0.0588733424805111	0.240411516830878	0.117806624971808
532	Alizadeh	DT Gini	Distance	900	0	0.119891769072729	0.0539742797613385	0.239905602115814	0.108003511709435
533	Alizadeh	DT Gini	Relief	900	0	0.116742033622993	0.052627659795513	0.233602924413928	0.105308900759733
534	Alizadeh	DT Gini	T-test	900	0	0.116510816691776	0.0508674104585192	0.233140255145370	0.101786609944178
535	Alizadeh	DT Gini	Distance	92	0	0.119151028331988	0.0538325375899967	0.238423366472837	0.107719883056493
536	Alizadeh	DT Gini	Relief	92	0	0.122350021005981	0.0501717392825195	0.244824608772905	0.100394559316819
537	Alizadeh	DT Gini	T-test	92	0	0.120144597725557	0.0588733424805111	0.240411516830878	0.117806624971808
538	Alizadeh	DT Information	Distance	100	0	0.125223806320283	0.0539110611722002	0.250575105254119	0.107877010167174
539	Alizadeh	DT Information	Relief	100	0	0.123356583887543	0.0559308040120125	0.246838759335837	0.111918552183376
540	Alizadeh	DT Information	T-test	100	0	0.123222273753233	0.0544419762172831	0.246570002323649	0.108939380791513
541	Alizadeh	DT Information	Distance	1000	0	0.123557139653616	0.0525604979007127	0.247240075057422	0.105174508591397
542	Alizadeh	DT Information	Relief	1000	0	0.124765578596538	0.0545382819396044	0.249658183276727	0.109132090286747
543	Alizadeh	DT Information	T-test	1000	0	0.122265578596538	0.0514584596282699	0.244655637981681	0.102969310041489
544	Alizadeh	DT Information	Distance	12	0	0.124785155316115	0.0535784981825324	0.249697356647292	0.107211545599466
545	Alizadeh	DT Information	Relief	12	0	0.125410155316115	0.0533910204079737	0.250947992971053	0.106836399175848
546	Alizadeh	DT Information	T-test	12	0	0.114135135667819	0.0519467244480675	0.2283864743738	0.103946336792295
547	Alizadeh	DT Information	Distance	150	0	0.125223806320283	0.0539110611722002	0.250575105254119	0.107877010167174
548	Alizadeh	DT Information	Relief	150	0	0.124730210261170	0.0540761520636941	0.249587410596851	0.108207360032173
549	Alizadeh	DT Information	T-test	150	0	0.123963014493974	0.0534890272190825	0.248052237966625	0.107032512580566
550	Alizadeh	DT Information	Distance	2	0	0.163708671168079	0.153596662471898	0.32758401708405	0.307349704473432
551	Alizadeh	DT Information	Relief	2	0	0.114145584701544	0.0509779274215863	0.228407383079599	0.102007756389624
552	Alizadeh	DT Information	T-test	2	0	0.341808159641181	0.0954732233314055	0.683964320328544	0.191043649671764
553	Alizadeh	DT Information	Distance	200	0	0.123557139653616	0.0525604979007127	0.247240075057422	0.105174508591397
554	Alizadeh	DT Information	Relief	200	0	0.123844495975455	0.0544587692588169	0.247815080263749	0.108972983971879
555	Alizadeh	DT Information	T-test	200	0	0.122363014493974	0.0547906605940673	0.244850608977796	0.109637104546928
556	Alizadeh	DT Information	Distance	22	0	0.124785155316115	0.0535784981825324	0.249697356647292	0.107211545599466
557	Alizadeh	DT Information	Relief	22	0	0.124785155316115	0.0535784981825324	0.249697356647292	0.107211545599466
558	Alizadeh	DT Information	T-test	22	0	0.123775794306754	0.0512898557285763	0.247677606979939	0.102631930583434
559	Alizadeh	DT Information	Distance	300	0	0.122177829308789	0.0530779562554743	0.244480050067052	0.106209952134595
560	Alizadeh	DT Information	Relief	300	0	0.123996347827307	0.052199689403366	0.248118938570559	0.104452524251071
561	Alizadeh	DT Information	T-test	300	0	0.119267776398736	0.054681301129144	0.238656981469644	0.109418274276240
562	Alizadeh	DT Information	Distance	32	0	0.127761345792305	0.0502949580606726	0.255652767712823	0.100641122324384
563	Alizadeh	DT Information	Relief	32	0	0.124785155316115	0.0535784981825324	0.249697356647292	0.107211545599466
564	Alizadeh	DT Information	T-test	32	0	0.124545025075985	0.050859443104261	0.249216851686107	0.101770667123955
565	Alizadeh	DT Information	Distance	400	0	0.123557139653616	0.0525604979007127	0.247240075057422	0.105174508591397
566	Alizadeh	DT Information	Relief	400	0	0.123996347827307	0.052199689403366	0.248118938570559	0.104452524251071
567	Alizadeh	DT Information	T-test	400	0	0.120037007167967	0.0537845341648061	0.240196226175812	0.107623827332959
568	Alizadeh	DT Information	Distance	42	0	0.127761345792305	0.0502949580606726	0.255652767712823	0.100641122324384
569	Alizadeh	DT Information	Relief	42	0	0.124785155316115	0.0535784981825324	0.249697356647292	0.107211545599466
570	Alizadeh	DT Information	T-test	42	0	0.123711691742651	0.050495244629724	0.247549336587758	0.101041899377851
571	Alizadeh	DT Information	Distance	500	0	0.123557139653616	0.0525604979007127	0.247240075057422	0.105174508591397
572	Alizadeh	DT Information	Relief	500	0	0.123996347827307	0.052199689403366	0.248118938570559	0.104452524251071
573	Alizadeh	DT Information	T-test	500	0	0.120837007167967	0.0528592797014977	0.241797040670226	0.105772376388102
574	Alizadeh	DT Information	Distance	52	0	0.127047060078020	0.0503297871575721	0.254223469057095	0.100710815978314
575	Alizadeh	DT Information	Relief	52	0	0.124785155316115	0.0535784981825324	0.249697356647292	0.107211545599466
576	Alizadeh	DT Information	T-test	52	0	0.126028541559501	0.0509991126140105	0.252185395048003	0.102050148343498
577	Alizadeh	DT Information	Distance	600	0	0.123557139653616	0.0525604979007127	0.247240075057422	0.105174508591397
578	Alizadeh	DT Information	Relief	600	0	0.123163014493974	0.0538474350418756	0.246451423472211	0.107749693127615
579	Alizadeh	DT Information	T-test	600	0	0.122265578596538	0.0514584596282699	0.244655637981681	0.102969310041489
580	Alizadeh	DT Information	Distance	62	0	0.126277829308789	0.0513941713214143	0.252684224350927	0.102840667974694
581	Alizadeh	DT Information	Relief	62	0	0.124785155316115	0.0535784981825324	0.249697356647292	0.107211545599466
582	Alizadeh	DT Information	T-test	62	0	0.125180366745809	0.051666230684567	0.250488181878558	0.103385063689539
583	Alizadeh	DT Information	Distance	700	0	0.123557139653616	0.0525604979007127	0.247240075057422	0.105174508591397
584	Alizadeh	DT Information	Relief	700	0	0.123163014493974	0.0538474350418756	0.246451423472211	0.107749693127615
585	Alizadeh	DT Information	T-test	700	0	0.122265578596538	0.0514584596282699	0.244655637981681	0.102969310041489
586	Alizadeh	DT Information	Distance	72	0	0.124677829308789	0.0528191241908891	0.249482595362098	0.105692024483836
587	Alizadeh	DT Information	Relief	72	0	0.124785155316115	0.0535784981825324	0.249697356647292	0.107211545599466
588	Alizadeh	DT Information	T-test	72	0	0.126887058043018	0.0559360882991318	0.253903302086137	0.111929126137642
589	Alizadeh	DT Information	Distance	800	0	0.123557139653616	0.0525604979007127	0.247240075057422	0.105174508591397
590	Alizadeh	DT Information	Relief	800	0	0.124765578596538	0.0545382819396044	0.249658183276727	0.109132090286747
591	Alizadeh	DT Information	T-test	800	0	0.122265578596538	0.0514584596282699	0.244655637981681	0.102969310041489
592	Alizadeh	DT Information	Distance	82	0	0.124677829308789	0.0528191241908891	0.249482595362098	0.105692024483836
593	Alizadeh	DT Information	Relief	82	0	0.124785155316115	0.0535784981825324	0.249697356647292	0.107211545599466
594	Alizadeh	DT Information	T-test	82	0	0.126117827273787	0.0568934808577217	0.252364057379968	0.113844885993437
595	Alizadeh	DT Information	Distance	900	0	0.123557139653616	0.0525604979007127	0.247240075057422	0.105174508591397
596	Alizadeh	DT Information	Relief	900	0	0.124765578596538	0.0545382819396044	0.249658183276727	0.109132090286747
597	Alizadeh	DT Information	T-test	900	0	0.122265578596538	0.0514584596282699	0.244655637981681	0.102969310041489
598	Alizadeh	DT Information	Distance	92	0	0.123844495975455	0.0544587692588169	0.247815080263749	0.108972983971879
599	Alizadeh	DT Information	Relief	92	0	0.124785155316115	0.0535784981825324	0.249697356647292	0.107211545599466
600	Alizadeh	DT Information	T-test	92	0	0.126117827273787	0.0568934808577217	0.252364057379968	0.113844885993437
601	Alizadeh	SVM Poly2	Distance	100	0	0.0771503269580106	0.0556347710600145	0.154379202054026	0.111326184882897
602	Alizadeh	SVM Poly2	Relief	100	0	0.0795628040527965	0.0571401138300669	0.159206612429997	0.114338403039600
603	Alizadeh	SVM Poly2	T-test	100	0	0.0663730586324664	0.0507252634896034	0.132813692871866	0.101502171283956
604	Alizadeh	SVM Poly2	Distance	1000	0	0.0740086636474193	0.0365179635140226	0.148092676848819	0.0730731066246959
605	Alizadeh	SVM Poly2	Relief	1000	0	0.0724093555481112	0.0372039573054616	0.14489243236581	0.0744457926302135
606	Alizadeh	SVM Poly2	T-test	1000	0	0.074158489345071	0.0458823540601345	0.148392480784365	0.0918114217716665
607	Alizadeh	SVM Poly2	Distance	12	0	0.079341206991132	0.0430515971919824	0.158763192694707	0.086147025990789
608	Alizadeh	SVM Poly2	Relief	12	0	0.0877817722243884	0.0484969191185884	0.175652916652770	0.0970432138243707
609	Alizadeh	SVM Poly2	T-test	12	0	0.0835723336744326	0.0493374414686183	0.167229753847623	0.09872511427538
610	Alizadeh	SVM Poly2	Distance	150	0	0.0755817544066795	0.0559125753787990	0.151240459959386	0.111882076358049
611	Alizadeh	SVM Poly2	Relief	150	0	0.085280942236452	0.0596926642220258	0.170648710536825	0.119446102621065
612	Alizadeh	SVM Poly2	T-test	150	0	0.0724302758724423	0.0516564580605136	0.144934294313831	0.103365508491748
613	Alizadeh	SVM Poly2	Distance	2	0	0.144055452005377	0.14952566157682	0.288257569462096	0.299203557923911
614	Alizadeh	SVM Poly2	Relief	2	0	0.105381223902701	0.0628359526964351	0.210869738328263	0.125735879808517
615	Alizadeh	SVM Poly2	T-test	2	0	0.0771663921702153	0.046652891575069	0.154411348834718	0.0933532812996632
616	Alizadeh	SVM Poly2	Distance	200	0	0.0769309837602566	0.0540348907827932	0.153940292341256	0.108124795461517
617	Alizadeh	SVM Poly2	Relief	200	0	0.0783843610398708	0.0537133509650315	0.156848526610081	0.107481388460512
618	Alizadeh	SVM Poly2	T-test	200	0	0.0736824037767441	0.0513220674137183	0.147439824936416	0.102696386749015
619	Alizadeh	SVM Poly2	Distance	22	0	0.086332659982585	0.0499249921799513	0.172753216801879	0.0999008138940118
620	Alizadeh	SVM Poly2	Relief	22	0	0.0749550635244038	0.0511627198743446	0.149986440149556	0.102377529435666
621	Alizadeh	SVM Poly2	T-test	22	0	0.0684914577052133	0.0489324573887854	0.137052647797626	0.0979147337941253
622	Alizadeh	SVM Poly2	Distance	300	0	0.0688856439149168	0.0485986200395126	0.137841421545116	0.097246719209759
623	Alizadeh	SVM Poly2	Relief	300	0	0.0778803223845952	0.0396996397437402	0.155839936128693	0.0794396984060294
624	Alizadeh	SVM Poly2	T-test	300	0	0.0751098197390926	0.0518973689714155	0.150296110139024	0.103847575589291
625	Alizadeh	SVM Poly2	Distance	32	0	0.0819946620096545	0.0484407238683302	0.164072804262118	0.0969307661104575
626	Alizadeh	SVM Poly2	Relief	32	0	0.0733030908996051	0.0543402534849757	0.146680812996863	0.108735831761151
627	Alizadeh	SVM Poly2	T-test	32	0	0.0694604747992304	0.0516132348165641	0.138991668559424	0.103279017997485
628	Alizadeh	SVM Poly2	Distance	400	0	0.0665158840451569	0.0460235700441229	0.133099489110373	0.092093997514181
629	Alizadeh	SVM Poly2	Relief	400	0	0.0754167826038141	0.0415522593500258	0.150910348392890	0.083146823804003
630	Alizadeh	SVM Poly2	T-test	400	0	0.0750790505083234	0.0530278945172002	0.150234540350777	0.106109777689289
631	Alizadeh	SVM Poly2	Distance	42	0	0.0740382619282544	0.0505177268644002	0.148151903545033	0.101086886736772
632	Alizadeh	SVM Poly2	Relief	42	0	0.0743034253477657	0.0513661814567728	0.148682500351710	0.102784659748426
633	Alizadeh	SVM Poly2	T-test	42	0	0.0747200386070701	0.0583194306053184	0.149516151031785	0.116698237273762
634	Alizadeh	SVM Poly2	Distance	500	0	0.0732681212202202	0.0431234520276035	0.146610838034832	0.086290808818734
635	Alizadeh	SVM Poly2	Relief	500	0	0.0758640283338184	0.0447983991731917	0.151805295201836	0.0896424084037792
636	Alizadeh	SVM Poly2	T-test	500	0	0.0745515531458935	0.0558369628685613	0.149179008571348	0.111730774355115
637	Alizadeh	SVM Poly2	Distance	52	0	0.074611410701853	0.0577414105411509	0.149298784625323	0.115541608652784
638	Alizadeh	SVM Poly2	Relief	52	0	0.0754653548225887	0.0552670501088366	0.151007542282691	0.110590368597215
639	Alizadeh	SVM Poly2	T-test	52	0	0.0722974430672332	0.058005290649461	0.144668493463941	0.116069637530498
640	Alizadeh	SVM Poly2	Distance	600	0	0.0761276176624752	0.0407004329543809	0.152332742224194	0.0814423037529114
641	Alizadeh	SVM Poly2	Relief	600	0	0.075341487528519	0.0411022321506732	0.150759681583027	0.0822463112244974
642	Alizadeh	SVM Poly2	T-test	600	0	0.0745741486857304	0.056478223915967	0.149224222655948	0.113013949329353
643	Alizadeh	SVM Poly2	Distance	62	0	0.0726324736746401	0.0561199153188058	0.145338895779453	0.112296967334591
644	Alizadeh	SVM Poly2	Relief	62	0	0.073899614081848	0.0573244452783676	0.147874466692349	0.114707253607371
645	Alizadeh	SVM Poly2	T-test	62	0	0.0714976999747989	0.0597083569608692	0.143068193046220	0.119477504075812
646	Alizadeh	SVM Poly2	Distance	700	0	0.0776085700434276	0.0404774902663351	0.155296154770402	0.080996191394852
647	Alizadeh	SVM Poly2	Relief	700	0	0.0709648297035853	0.0379569768783572	0.142001909978968	0.0759525984388
648	Alizadeh	SVM Poly2	T-test	700	0	0.0714260005375822	0.0522467678271292	0.142924721173297	0.104546729029989
649	Alizadeh	SVM Poly2	Distance	72	0	0.0723630565974644	0.0520710750778834	0.144799787326721	0.104195164655544
650	Alizadeh	SVM Poly2	Relief	72	0	0.0704688753761093	0.0546660433347021	0.141009496383979	0.109387743153121
651	Alizadeh	SVM Poly2	T-test	72	0	0.0670517496288486	0.0585089402084186	0.134171765852163	0.117077449423104
652	Alizadeh	SVM Poly2	Distance	800	0	0.0768635150983727	0.0410396931171021	0.153805286326428	0.0821211694852383
653	Alizadeh	SVM Poly2	Relief	800	0	0.0731669461057017	0.0375408847841645	0.146408384797588	0.0751199906195562
654	Alizadeh	SVM Poly2	T-test	800	0	0.072966741278323	0.0528832210686026	0.146007771310689	0.105820283497449
655	Alizadeh	SVM Poly2	Distance	82	0	0.073223237923163	0.054153409527356	0.146521025744225	0.108361953616712
656	Alizadeh	SVM Poly2	Relief	82	0	0.0709362778012703	0.0542688424989068	0.141944777105132	0.108592937084202
657	Alizadeh	SVM Poly2	T-test	82	0	0.0677436661858326	0.052902686263435	0.135556303418845	0.105859233704979
658	Alizadeh	SVM Poly2	Distance	900	0	0.0761307497350226	0.0410288772376071	0.152339009558108	0.0820995267144064
659	Alizadeh	SVM Poly2	Relief	900	0	0.0730643820031376	0.0366292431865136	0.146203152170099	0.0732957792655176
660	Alizadeh	SVM Poly2	T-test	900	0	0.0711299179164996	0.0481606803445621	0.142332254484081	0.0963703939455636
661	Alizadeh	SVM Poly2	Distance	92	0	0.0746536338363175	0.0536053761051631	0.149383273882386	0.107265328809625
662	Alizadeh	SVM Poly2	Relief	92	0	0.0724644727544653	0.0551121367832404	0.145002722894339	0.110280384225975
663	Alizadeh	SVM Poly2	T-test	92	0	0.0671730586324664	0.0492526801374912	0.134414507366281	0.0985555053160873
664	Alizadeh	SVM Poly3	Distance	100	0	0.0872646450279134	0.0594656981435113	0.174618135763303	0.118991939385782
665	Alizadeh	SVM Poly3	Relief	100	0	0.0877424571902083	0.0550858900271924	0.175574246557065	0.110227863991584
666	Alizadeh	SVM Poly3	T-test	100	0	0.087508548366232	0.0587338699993065	0.175106190762324	0.117527538009952
667	Alizadeh	SVM Poly3	Distance	1000	0	0.0795234554578633	0.0495604519107411	0.159127875178617	0.099171362210575
668	Alizadeh	SVM Poly3	Relief	1000	0	0.0805726219307928	0.0511747356619673	0.161227276299767	0.102401573244401
669	Alizadeh	SVM Poly3	T-test	1000	0	0.0764685918029996	0.0498142780354073	0.153015037657159	0.0996792728848583
670	Alizadeh	SVM Poly3	Distance	12	0	0.0904959376691386	0.0452067970073674	0.181084010883014	0.0904596198693244
671	Alizadeh	SVM Poly3	Relief	12	0	0.0927290993544742	0.0538599149374215	0.185552607875836	0.107774665624713
672	Alizadeh	SVM Poly3	T-test	12	0	0.0911563989067737	0.0492072694976307	0.182405605785771	0.0984646378029756
673	Alizadeh	SVM Poly3	Distance	150	0	0.0892536313040061	0.0583286286947787	0.178598133338255	0.116716642817423
674	Alizadeh	SVM Poly3	Relief	150	0	0.0865943051825735	0.056141997223348	0.173276773587548	0.112341153625661
675	Alizadeh	SVM Poly3	T-test	150	0	0.0878850415604164	0.0511232903336614	0.175859560465197	0.102298630210374
676	Alizadeh	SVM Poly3	Distance	2	0	0.155580149912834	0.159139458527661	0.311318698779606	0.318440939805495
677	Alizadeh	SVM Poly3	Relief	2	0	0.100377037412307	0.055981192648092	0.200856270495042	0.112019380757113
678	Alizadeh	SVM Poly3	T-test	2	0	0.0807803045668863	0.0469149663369591	0.161642853017388	0.0938776976464806
679	Alizadeh	SVM Poly3	Distance	200	0	0.0869352012028174	0.0539452320469954	0.173958912700417	0.107945386706747
680	Alizadeh	SVM Poly3	Relief	200	0	0.082866121731564	0.0556396519770565	0.165816610954782	0.111335951686331
681	Alizadeh	SVM Poly3	T-test	200	0	0.0929555371886706	0.056305998038116	0.186005714084668	0.112669322227381
682	Alizadeh	SVM Poly3	Distance	22	0	0.0910912432062357	0.0508674263843504	0.182275228048502	0.101786641812055
683	Alizadeh	SVM Poly3	Relief	22	0	0.0914814027662603	0.0583442385005197	0.18305594439703	0.116747878321529
684	Alizadeh	SVM Poly3	T-test	22	0	0.0817359421479736	0.0512342670364537	0.163555101131403	0.102520696603339
685	Alizadeh	SVM Poly3	Distance	300	0	0.0874235609911772	0.0552506689853448	0.174936129485036	0.110557589672315
686	Alizadeh	SVM Poly3	Relief	300	0	0.0754277232720636	0.0489736526586438	0.150932240868281	0.0979971662754886
687	Alizadeh	SVM Poly3	T-test	300	0	0.094627137408097	0.0573138223017401	0.189350616409823	0.114685996838672
688	Alizadeh	SVM Poly3	Distance	32	0	0.0917330930230855	0.0488914109779654	0.183559581161066	0.0978325991823947
689	Alizadeh	SVM Poly3	Relief	32	0	0.0875058076273219	0.0530426902444218	0.175100706494108	0.106139384207528
690	Alizadeh	SVM Poly3	T-test	32	0	0.0913847636773799	0.0545328757340204	0.182862567829271	0.109121272371423
691	Alizadeh	SVM Poly3	Distance	400	0	0.0763118737639727	0.0524513106476375	0.152701442021646	0.104956022919737
692	Alizadeh	SVM Poly3	Relief	400	0	0.0715808191295073	0.0411459176386807	0.143234515980746	0.082333726677495
693	Alizadeh	SVM Poly3	T-test	400	0	0.0939012503516252	0.0562294805785899	0.187898103258188	0.112516209404525
694	Alizadeh	SVM Poly3	Distance	42	0	0.0851899165954263	0.0577104319309093	0.170466566579929	0.11547961989242
695	Alizadeh	SVM Poly3	Relief	42	0	0.0892743151470663	0.0570551841887593	0.178639522082968	0.114168457288587
696	Alizadeh	SVM Poly3	T-test	42	0	0.0923019098967	0.0595626770022726	0.184697794031003	0.119185995839228
697	Alizadeh	SVM Poly3	Distance	500	0	0.0717096829790233	0.0477623406417767	0.143492374878385	0.095573308983164
698	Alizadeh	SVM Poly3	Relief	500	0	0.0734889184376066	0.0433966868056749	0.147052657267231	0.0868375565601276
699	Alizadeh	SVM Poly3	T-test	500	0	0.0930712779294114	0.0565947273856902	0.186237313403883	0.113247074883081
700	Alizadeh	SVM Poly3	Distance	52	0	0.0867247221474733	0.0555385866783078	0.173537740297210	0.111133718192432
701	Alizadeh	SVM Poly3	Relief	52	0	0.0825986811386736	0.0551252186932009	0.165281457482915	0.110306561364824
702	Alizadeh	SVM Poly3	T-test	52	0	0.0891454550807624	0.0608421326239929	0.178381670755605	0.121746209719491
703	Alizadeh	SVM Poly3	Distance	600	0	0.0748824227995892	0.0507444167925978	0.149841084743096	0.101540497390268
704	Alizadeh	SVM Poly3	Relief	600	0	0.0791571450385918	0.0465947081891341	0.158394881392836	0.0932368552902398
705	Alizadeh	SVM Poly3	T-test	600	0	0.0931451573511169	0.0553429712936686	0.186385147465264	0.110742288263606
706	Alizadeh	SVM Poly3	Distance	62	0	0.0878201465506563	0.05894711826995	0.175729704374899	0.117954251663146
707	Alizadeh	SVM Poly3	Relief	62	0	0.086532383930135	0.0582843087969946	0.173152868039529	0.116627957898968
708	Alizadeh	SVM Poly3	T-test	62	0	0.0908229262810597	0.0584667443141709	0.181738321019854	0.116993014674208
709	Alizadeh	SVM Poly3	Distance	700	0	0.0802149351148602	0.0525305176324004	0.160511538500509	0.105114517531321
710	Alizadeh	SVM Poly3	Relief	700	0	0.0779080748240044	0.0470404503348022	0.155895469262770	0.0941287933996862
711	Alizadeh	SVM Poly3	T-test	700	0	0.0841904178252754	0.0497763214304182	0.168466551431919	0.0996033210305767
712	Alizadeh	SVM Poly3	Distance	72	0	0.0852487211369895	0.0603533195665795	0.170584235533018	0.120768085935283
713	Alizadeh	SVM Poly3	Relief	72	0	0.0837817467639806	0.0540721473987463	0.167648793233959	0.108199346625055
714	Alizadeh	SVM Poly3	T-test	72	0	0.0929202068989925	0.0629485489352897	0.185935017534907	0.125961186922486
715	Alizadeh	SVM Poly3	Distance	800	0	0.0787049636048887	0.0526666363119777	0.157490058151365	0.105386893475356
716	Alizadeh	SVM Poly3	Relief	800	0	0.077928391161562	0.0474282933711152	0.155936122622314	0.0949048743422958
717	Alizadeh	SVM Poly3	T-test	800	0	0.0815669459073882	0.0514723411141443	0.163216936592114	0.102997087146229
718	Alizadeh	SVM Poly3	Distance	82	0	0.0872931350564034	0.0600203970000372	0.174675144826495	0.120101901847734
719	Alizadeh	SVM Poly3	Relief	82	0	0.0852208454685966	0.0554983310969179	0.170528455815512	0.111053166044719
720	Alizadeh	SVM Poly3	T-test	82	0	0.087991406631849	0.0606886980540358	0.176072398900258	0.121439184365077
721	Alizadeh	SVM Poly3	Distance	900	0	0.0795806797150875	0.0502991184792296	0.159242381954113	0.100649447397295
722	Alizadeh	SVM Poly3	Relief	900	0	0.0796235478567188	0.0495444458154184	0.159328161882203	0.0991393337238355
723	Alizadeh	SVM Poly3	T-test	900	0	0.0795054113053363	0.0505086904950206	0.159091768502487	0.101068804797922
724	Alizadeh	SVM Poly3	Distance	92	0	0.0872646450279134	0.0594656981435113	0.174618135763303	0.118991939385782
725	Alizadeh	SVM Poly3	Relief	92	0	0.0853553661203586	0.0552286963701277	0.170797634076936	0.110513622071165
726	Alizadeh	SVM Poly3	T-test	92	0	0.0894438689843113	0.0593603993906625	0.178978802383275	0.118781234673527
727	Alizadeh	SVM Rb	Distance	100	0	0.0784629313395805	0.0425993673861108	0.157005747203338	0.0852421059557318
728	Alizadeh	SVM Rb	Relief	100	0	0.0616693773076832	0.0374990206877562	0.123401541319590	0.0750362198041487
729	Alizadeh	SVM Rb	T-test	100	0	0.0622209218803297	0.0436745432177477	0.12450519200235	0.0873935522748928
730	Alizadeh	SVM Rb	Distance	1000	0	0.0542191853096651	0.0384579788473413	0.108493572148839	0.0769551124559002
731	Alizadeh	SVM Rb	Relief	1000	0	0.0564035653418712	0.0383134668009288	0.112864556169922	0.0766659412327568
732	Alizadeh	SVM Rb	T-test	1000	0	0.0640798422064914	0.0440536826362074	0.128224925254952	0.0881522171204856
733	Alizadeh	SVM Rb	Distance	12	0	0.08083352688735	0.0418417902899171	0.161749351844919	0.0837261804604525
734	Alizadeh	SVM Rb	Relief	12	0	0.0816233448599266	0.0479316242995802	0.163329791917981	0.0959120486495133
735	Alizadeh	SVM Rb	T-test	12	0	0.0771256507277497	0.0524153892916066	0.154329824470190	0.104884143635495
736	Alizadeh	SVM Rb	Distance	150	0	0.0785142228641479	0.0437365503832590	0.157108382473298	0.087517629736528
737	Alizadeh	SVM Rb	Relief	150	0	0.0678064683775328	0.050027248698257	0.135681971742288	0.100105431039827
738	Alizadeh	SVM Rb	T-test	150	0	0.061492377819027	0.0383555254812803	0.123047362135909	0.07675010141416
739	Alizadeh	SVM Rb	Distance	2	0	0.149020057004465	0.155792522233728	0.298191834014076	0.311743659641481
740	Alizadeh	SVM Rb	Relief	2	0	0.100273020388463	0.0486050909678514	0.200648130545747	0.0972596676546054
741	Alizadeh	SVM Rb	T-test	2	0	0.0790748851459496	0.0458644285335145	0.158230277857273	0.0917755524681247
742	Alizadeh	SVM Rb	Distance	200	0	0.0770951791045869	0.0464671078202186	0.154268850200156	0.0929815246401741
743	Alizadeh	SVM Rb	Relief	200	0	0.0660511385027877	0.0432107944764906	0.132169524859824	0.0864655826414293
744	Alizadeh	SVM Rb	T-test	200	0	0.0656165568009646	0.0440036843225401	0.131299919000717	0.088052169588967
745	Alizadeh	SVM Rb	Distance	22	0	0.0662897978513796	0.0393905961090592	0.132647086540391	0.0788212964937745
746	Alizadeh	SVM Rb	Relief	22	0	0.0783206211149614	0.0510968538159388	0.156720981865496	0.102245730259434
747	Alizadeh	SVM Rb	T-test	22	0	0.0743863415056818	0.0514902516460545	0.148848417085977	0.103032926445084
748	Alizadeh	SVM Rb	Distance	300	0	0.073117058534225	0.0451285156372616	0.146308558863199	0.0903029774294392
749	Alizadeh	SVM Rb	Relief	300	0	0.0614212544979037	0.0488716992814019	0.122905043081727	0.0977931557204343
750	Alizadeh	SVM Rb	T-test	300	0	0.0650271693365771	0.0421846430522514	0.130120544005944	0.0844122350496961
751	Alizadeh	SVM Rb	Distance	32	0	0.0633558800575292	0.0475141343644232	0.126776263878120	0.0950766437251737
752	Alizadeh	SVM Rb	Relief	32	0	0.0732433184049001	0.0458227937281882	0.146561207151999	0.0916922404683268
753	Alizadeh	SVM Rb	T-test	32	0	0.0706810199753603	0.0446591520989724	0.141434001570720	0.0893637724853854
754	Alizadeh	SVM Rb	Distance	400	0	0.0703453807742039	0.0455091157483056	0.140762381448089	0.0910645651473582
755	Alizadeh	SVM Rb	Relief	400	0	0.0589180016524095	0.0480743685305193	0.117895988783912	0.096197682441865
756	Alizadeh	SVM Rb	T-test	400	0	0.0657821957916036	0.0412012895277203	0.131631365622036	0.0824445268306921
757	Alizadeh	SVM Rb	Distance	42	0	0.0734437195931949	0.0518801968438498	0.146962213560649	0.103813213850907
758	Alizadeh	SVM Rb	Relief	42	0	0.0671578216538861	0.0466637442137298	0.134384017896078	0.0933749976262519
759	Alizadeh	SVM Rb	T-test	42	0	0.0653230918118474	0.0468200354968251	0.130712690240489	0.0936877393154139
760	Alizadeh	SVM Rb	Distance	500	0	0.0633193257309074	0.0436130290789337	0.126703118008257	0.0872704613686117
761	Alizadeh	SVM Rb	Relief	500	0	0.0612092690376424	0.0435369667554612	0.122480856334988	0.0871182592812447
762	Alizadeh	SVM Rb	T-test	500	0	0.0649569280835773	0.0438017280513411	0.129979989986059	0.0876480514312504
763	Alizadeh	SVM Rb	Distance	52	0	0.0752767114611193	0.0442990150495612	0.150630063498547	0.0886431317245438
764	Alizadeh	SVM Rb	Relief	52	0	0.0619255942389001	0.0413027818240708	0.123914236041098	0.0826476147545288
765	Alizadeh	SVM Rb	T-test	52	0	0.0642952052667195	0.0468111403585031	0.128655870640421	0.0936699399824694
766	Alizadeh	SVM Rb	Distance	600	0	0.0610155051137435	0.0391626794286187	0.122093131212648	0.0783652310868143
767	Alizadeh	SVM Rb	Relief	600	0	0.0565501420535154	0.0404296549544192	0.113157858825601	0.0809004720690271
768	Alizadeh	SVM Rb	T-test	600	0	0.065671213797863	0.0427856535278465	0.131409288641787	0.0856148679004807
769	Alizadeh	SVM Rb	Distance	62	0	0.0767631653648145	0.0449646272704054	0.15360448469144	0.0899750338380276
770	Alizadeh	SVM Rb	Relief	62	0	0.0635415721626366	0.0408009652925952	0.127147837144813	0.0816434707831248
771	Alizadeh	SVM Rb	T-test	62	0	0.0642473915667319	0.0436216723484072	0.128560194560456	0.0872877567074272
772	Alizadeh	SVM Rb	Distance	700	0	0.0634021148003532	0.0402151516243296	0.126868780436192	0.0804712470191426
773	Alizadeh	SVM Rb	Relief	700	0	0.0564589262450582	0.0416433578464332	0.112975334340229	0.0833291135458385
774	Alizadeh	SVM Rb	T-test	700	0	0.064072509181917	0.0407422277144393	0.128210251739919	0.0815259358250264
775	Alizadeh	SVM Rb	Distance	72	0	0.0759499887266379	0.0450388092519175	0.151977303505299	0.0901234733270638
776	Alizadeh	SVM Rb	Relief	72	0	0.0600993528876587	0.036740410489011	0.120259894009389	0.073518227051946
777	Alizadeh	SVM Rb	T-test	72	0	0.0665367790311194	0.0412929175204015	0.133141300355860	0.0826278761041649
778	Alizadeh	SVM Rb	Distance	800	0	0.0563986552968937	0.0408393561817431	0.112854731080961	0.0817202916478767
779	Alizadeh	SVM Rb	Relief	800	0	0.05773954417785	0.0380804584018984	0.115537874026004	0.0761996872046466
780	Alizadeh	SVM Rb	T-test	800	0	0.0666530921047413	0.0420381248241605	0.133374044923540	0.0841190494206662
781	Alizadeh	SVM Rb	Distance	82	0	0.077117587634754	0.0438790678937018	0.154313690075018	0.0878028098570589
782	Alizadeh	SVM Rb	Relief	82	0	0.0585158364041422	0.0405613158222294	0.117091248835692	0.0811639278509494
783	Alizadeh	SVM Rb	T-test	82	0	0.0637522437194101	0.0442364485018285	0.127569394746867	0.088517934928949
784	Alizadeh	SVM Rb	Distance	900	0	0.0533169061073859	0.0380041257378222	0.106688095117568	0.0760469441608333
785	Alizadeh	SVM Rb	Relief	900	0	0.0540602604985664	0.0388791525035896	0.108175560722428	0.077797888572885
786	Alizadeh	SVM Rb	T-test	900	0	0.0648093904360396	0.0411563673691398	0.129684764480247	0.082354636777472
787	Alizadeh	SVM Rb	Distance	92	0	0.0793209759131423	0.0467766212789921	0.158722709941103	0.0936008666789504
788	Alizadeh	SVM Rb	Relief	92	0	0.0631890049023107	0.0397267489119787	0.126442343669080	0.079493944342839
789	Alizadeh	SVM Rb	T-test	92	0	0.0632124053968132	0.0435146677810323	0.126489168482550	0.0870736386293992
790	Alizadeh	SVM Linear	Distance	100	0	0.0764726375975626	0.0478974327993884	0.153023133365382	0.0958436308381472
791	Alizadeh	SVM Linear	Relief	100	0	0.0607373463756522	0.0394502638930326	0.121536530538042	0.0789406928105671
792	Alizadeh	SVM Linear	T-test	100	0	0.0600135144729223	0.0453164565872362	0.120088129786280	0.090679050675456
793	Alizadeh	SVM Linear	Distance	1000	0	0.063309167912991	0.0415597757299119	0.126682792030567	0.083161864216337
794	Alizadeh	SVM Linear	Relief	1000	0	0.0571083666194986	0.0475136500221444	0.114274876296057	0.0950756745474986
795	Alizadeh	SVM Linear	T-test	1000	0	0.0626586750275656	0.0461611069317552	0.125381143981189	0.0923692113182291
796	Alizadeh	SVM Linear	Distance	12	0	0.0790226294514525	0.0450526044144546	0.158125713265815	0.0901510776972415
797	Alizadeh	SVM Linear	Relief	12	0	0.0791236939680343	0.0506888218588507	0.158327945194584	0.101429250920570
798	Alizadeh	SVM Linear	T-test	12	0	0.0780339605533009	0.0498287649104575	0.156147368887892	0.0997082613843074
799	Alizadeh	SVM Linear	Distance	150	0	0.079219253178661	0.0458811501581276	0.158519160906391	0.0918090127419384
800	Alizadeh	SVM Linear	Relief	150	0	0.0682113358918831	0.0448405008053158	0.1364921189739	0.0897266545324577
801	Alizadeh	SVM Linear	T-test	150	0	0.0605351300540206	0.0398762230595992	0.121131892014698	0.079793044820403
802	Alizadeh	SVM Linear	Distance	2	0	0.148536706478873	0.160806520871892	0.297224640855013	0.321776761760168
803	Alizadeh	SVM Linear	Relief	2	0	0.112579918343636	0.0772037017639206	0.225274456330654	0.154486006007698
804	Alizadeh	SVM Linear	T-test	2	0	0.0745457846168491	0.0458579712649476	0.149167465640216	0.0917626313567296
805	Alizadeh	SVM Linear	Distance	200	0	0.0802895695162187	0.0450973987578671	0.160660883289855	0.0902407119899947
806	Alizadeh	SVM Linear	Relief	200	0	0.0623816438850172	0.0466137250606678	0.124826799645694	0.0932749083947268
807	Alizadeh	SVM Linear	T-test	200	0	0.0597414792603698	0.0415457263469708	0.119543782397223	0.083133751146525
808	Alizadeh	SVM Linear	Distance	22	0	0.0718358327551731	0.0412179866946209	0.143744802866044	0.0824779381641798
809	Alizadeh	SVM Linear	Relief	22	0	0.072865520277102	0.047746691746765	0.145805226253322	0.0955419952607186
810	Alizadeh	SVM Linear	T-test	22	0	0.0706083265449083	0.0495373864637862	0.141288540699324	0.099125207833318
811	Alizadeh	SVM Linear	Distance	300	0	0.076999544183952	0.047318180929862	0.15407748299125	0.0946845373523288
812	Alizadeh	SVM Linear	Relief	300	0	0.059330721116853	0.0442932031046536	0.118721847909923	0.0886315019174829
813	Alizadeh	SVM Linear	T-test	300	0	0.0604524580963486	0.0400761901073172	0.120966463929545	0.0801931825058934
814	Alizadeh	SVM Linear	Distance	32	0	0.0655186802203294	0.0474920498380659	0.131104066189536	0.0950324521878049
815	Alizadeh	SVM Linear	Relief	32	0	0.0744830588368819	0.0476798760862811	0.149041950218035	0.095408295913523
816	Alizadeh	SVM Linear	T-test	32	0	0.0656181931470162	0.0482650901981978	0.131303193358813	0.0965793199543883
817	Alizadeh	SVM Linear	Distance	400	0	0.0699490304450949	0.0456337208080313	0.139969277258459	0.0913139021294661
818	Alizadeh	SVM Linear	Relief	400	0	0.063769104412995	0.0459162177637437	0.127603133300213	0.0918791836561316
819	Alizadeh	SVM Linear	T-test	400	0	0.0597450506889412	0.0416954388164098	0.119550928890502	0.0834333285103657
820	Alizadeh	SVM Linear	Distance	42	0	0.0786584530079283	0.0497601663316376	0.157396989604167	0.0995709943852184
821	Alizadeh	SVM Linear	Relief	42	0	0.0634658160541219	0.0458402070108892	0.126996247799124	0.0917270847625057
822	Alizadeh	SVM Linear	T-test	42	0	0.0623655756370899	0.0440895371791704	0.124794646790467	0.0882239627105679
823	Alizadeh	SVM Linear	Distance	500	0	0.0655653816864462	0.0418825985923739	0.131197516669374	0.0838078386130341
824	Alizadeh	SVM Linear	Relief	500	0	0.0616071964933284	0.0457454532812636	0.123277116383473	0.0915374808327748
825	Alizadeh	SVM Linear	T-test	500	0	0.0625645460084366	0.0425223921785161	0.125192790108480	0.0850880771706967
826	Alizadeh	SVM Linear	Distance	52	0	0.0783545439734345	0.0428237500311027	0.156788862119916	0.0856910996937295
827	Alizadeh	SVM Linear	Relief	52	0	0.0603714154674799	0.0420353135080031	0.120804296160847	0.0841134239260998
828	Alizadeh	SVM Linear	T-test	52	0	0.0627769004234147	0.0440873571565881	0.125617715140293	0.088219600445883
829	Alizadeh	SVM Linear	Distance	600	0	0.0632680538546356	0.0426814573025442	0.126600522054893	0.0854063693658217
830	Alizadeh	SVM Linear	Relief	600	0	0.0630223807662713	0.0473462383755581	0.126108925753966	0.094740680809512
831	Alizadeh	SVM Linear	T-test	600	0	0.0640875345141837	0.0414249872249458	0.128240317702014	0.0828921499757992
832	Alizadeh	SVM Linear	Distance	62	0	0.0746063958252864	0.0460324632344738	0.149288749766454	0.0921117929492001
833	Alizadeh	SVM Linear	Relief	62	0	0.0633441941575	0.0431582142963803	0.126752880180436	0.0863603687483799
834	Alizadeh	SVM Linear	T-test	62	0	0.0652961979327796	0.0407760179777851	0.130658875101211	0.081593550754194
835	Alizadeh	SVM Linear	Distance	700	0	0.0641524727562958	0.0423146550152304	0.128370260301033	0.0846723913431762
836	Alizadeh	SVM Linear	Relief	700	0	0.0606241308680214	0.0480671351235243	0.121309984256032	0.096183208263413
837	Alizadeh	SVM Linear	T-test	700	0	0.0632536485725391	0.0427191890278692	0.126571696824423	0.0854818712318212
838	Alizadeh	SVM Linear	Distance	72	0	0.0759938563532642	0.0463894978508072	0.152065083420973	0.092826225685243
839	Alizadeh	SVM Linear	Relief	72	0	0.0631612187801093	0.0403592481568659	0.126386743135126	0.0807595867914913
840	Alizadeh	SVM Linear	T-test	72	0	0.0627199292142695	0.0414504061493111	0.125503714718588	0.0829430137039947
841	Alizadeh	SVM Linear	Distance	800	0	0.0623832419870651	0.0421112883998288	0.124829997476846	0.0842654510611575
842	Alizadeh	SVM Linear	Relief	800	0	0.0599614833303739	0.0472275671383543	0.119984014527339	0.0945032175137797
843	Alizadeh	SVM Linear	T-test	800	0	0.0610286485725391	0.0445197146208404	0.122119431511831	0.0890847555653124
844	Alizadeh	SVM Linear	Distance	82	0	0.0762733537077615	0.0434858869268948	0.152624362691260	0.0870160476188181
845	Alizadeh	SVM Linear	Relief	82	0	0.0623809157692216	0.0388355719656858	0.124825342672795	0.0777106831269466
846	Alizadeh	SVM Linear	T-test	82	0	0.064595548562715	0.0449379116059882	0.129256863017333	0.089921575309494
847	Alizadeh	SVM Linear	Distance	900	0	0.06235678696061	0.0405460855932653	0.124777060489597	0.0811334518868505
848	Alizadeh	SVM Linear	Relief	900	0	0.0592207425896331	0.0472921104803698	0.118501778884363	0.0946323699105502
849	Alizadeh	SVM Linear	T-test	900	0	0.0619158992847898	0.0469138222311987	0.12389483626227	0.0938754082701251
850	Alizadeh	SVM Linear	Distance	92	0	0.0789423771173021	0.0508913013867721	0.157965126891167	0.101834416124468
851	Alizadeh	SVM Linear	Relief	92	0	0.0660375193508252	0.0378737331726975	0.132142272689995	0.0757860262755641
852	Alizadeh	SVM Linear	T-test	92	0	0.0630855770527435	0.0445108210040569	0.126235382668189	0.0890669592769938
853	Alizadeh	NN One layer	Distance	100	0	0.0741509656496538	0.0541806563212684	0.148377425733521	0.108416474944989
854	Alizadeh	NN One layer	Relief	100	0	0.0533311791906245	0.0412396743216170	0.106716655815728	0.0825213354987357
855	Alizadeh	NN One layer	T-test	100	0	0.0845230111134909	0.0553887465655179	0.16913207662757	0.110833885411933
856	Alizadeh	NN One layer	Distance	12	0	0.114212079094763	0.0631070453348036	0.228540439565176	0.126278341089554
857	Alizadeh	NN One layer	Relief	12	0	0.116835645043778	0.0587393597676218	0.233790242562973	0.117538523135815
858	Alizadeh	NN One layer	T-test	12	0	0.0931772818871395	0.0516705054837539	0.186449429243878	0.103393617640163
859	Alizadeh	NN One layer	Distance	150	0	0.0884407734472202	0.0481574626980154	0.176971590039453	0.0963639553765265
860	Alizadeh	NN One layer	Relief	150	0	0.0673359568841953	0.0452715201637406	0.134740469719384	0.0905891320778824
861	Alizadeh	NN One layer	T-test	150	0	0.0901850047198623	0.0565010819866624	0.180461828418024	0.113059688742957
862	Alizadeh	NN One layer	Distance	2	0	0.154600666592833	0.137698609503782	0.309358734909988	0.275537412443016
863	Alizadeh	NN One layer	Relief	2	0	0.11701199516237	0.06865935801179	0.234143122345389	0.137388619353107
864	Alizadeh	NN One layer	T-test	2	0	0.109324292966459	0.0512824282517641	0.218759890965442	0.102617068067761
865	Alizadeh	NN One layer	Distance	22	0	0.0891005324871142	0.048839797124474	0.178291779831807	0.0977293189264178
866	Alizadeh	NN One layer	Relief	22	0	0.0910940580228811	0.058219256258601	0.182280860547609	0.116497786591020
867	Alizadeh	NN One layer	T-test	22	0	0.0816159286046842	0.0501702879055529	0.163314951856873	0.100391655085213
868	Alizadeh	NN One layer	Distance	32	0	0.0927494048915713	0.0493465152199894	0.185593239623463	0.0987432710162719
869	Alizadeh	NN One layer	Relief	32	0	0.0799728044555256	0.060618016323326	0.160027030664253	0.121297748941313
870	Alizadeh	NN One layer	T-test	32	0	0.0719557167539551	0.0465858029581936	0.143984692919668	0.0932190357617828
871	Alizadeh	NN One layer	Distance	42	0	0.103425751150676	0.0547289002845576	0.206956801922170	0.109513521048625
872	Alizadeh	NN One layer	Relief	42	0	0.0733569746720047	0.0493032776111578	0.146788635401702	0.09865675177762
873	Alizadeh	NN One layer	T-test	42	0	0.0611407214433076	0.0502850489308885	0.122343691356778	0.100621293976152
874	Alizadeh	NN One layer	Distance	52	0	0.089057855260404	0.0528805540821563	0.178206381927933	0.105814946809249
875	Alizadeh	NN One layer	Relief	52	0	0.0571900956572996	0.0422803060020029	0.114438417581465	0.084603658345372
876	Alizadeh	NN One layer	T-test	52	0	0.0742434449899592	0.0551744836248557	0.148562478569014	0.110405141385648
877	Alizadeh	NN One layer	Distance	62	0	0.0730017211327181	0.049069859526584	0.146077766633099	0.0981896779613146
878	Alizadeh	NN One layer	Relief	62	0	0.0537958998980363	0.043399641362949	0.107646570371077	0.0868434686827638
879	Alizadeh	NN One layer	T-test	62	0	0.0792446648623185	0.0536932545152207	0.158570010145799	0.107441175100332
880	Alizadeh	NN One layer	Distance	72	0	0.0767944154754125	0.0518372785748381	0.153667016728937	0.103727333617020
881	Alizadeh	NN One layer	Relief	72	0	0.0515312408661359	0.0372334376661036	0.103114946617111	0.0745047833659838
882	Alizadeh	NN One layer	T-test	72	0	0.0803078871888842	0.05754162380451	0.160697537284739	0.115141831773026
883	Alizadeh	NN One layer	Distance	82	0	0.0783612645905375	0.0480640450722695	0.156802310196503	0.0961770250148666
884	Alizadeh	NN One layer	Relief	82	0	0.0498317361618336	0.0369610447364812	0.0997142069121441	0.0739597201785892
885	Alizadeh	NN One layer	T-test	82	0	0.0865150205727417	0.0592078696155299	0.173118123646795	0.118476019829949
886	Alizadeh	NN One layer	Distance	92	0	0.0746673607488075	0.046396137264309	0.149410741682983	0.0928395112719531
887	Alizadeh	NN One layer	Relief	92	0	0.0593526396142588	0.0425289870749979	0.118765707220351	0.0851012736780432
888	Alizadeh	NN One layer	T-test	92	0	0.0864816440070563	0.058828363565905	0.173051336534141	0.117716621348752
889	Alizadeh	NN No layer	Distance	100	0	0.0785777353996994	0.0492806625282064	0.157235472207658	0.0986114985868938
890	Alizadeh	NN No layer	Relief	100	0	0.0494013231784596	0.0370716355666712	0.0988529427341824	0.0741810144334862
891	Alizadeh	NN No layer	T-test	100	0	0.0785202244878782	0.0580332715323411	0.15712039183112	0.116125627784099
892	Alizadeh	NN No layer	Distance	12	0	0.109783922507611	0.0588530717830248	0.219679618004862	0.117766062938873
893	Alizadeh	NN No layer	Relief	12	0	0.104964689709480	0.0511792303233368	0.210036245860854	0.102410567143236
894	Alizadeh	NN No layer	T-test	12	0	0.0851637821809486	0.0553486872307135	0.170414271143055	0.110753725957194
895	Alizadeh	NN No layer	Distance	150	0	0.0752868280755837	0.0457752299702739	0.150650307027383	0.0915970645269791
896	Alizadeh	NN No layer	Relief	150	0	0.0582818717167668	0.0437956968687871	0.116623081257277	0.0876359829256868
897	Alizadeh	NN No layer	T-test	150	0	0.0762235942468326	0.0555513954674665	0.152524793108399	0.111159348811608
898	Alizadeh	NN No layer	Distance	2	0	0.138677318803968	0.136760152667128	0.277495827484960	0.273659543309891
899	Alizadeh	NN No layer	Relief	2	0	0.0932826592808602	0.045210498922584	0.186660291317943	0.0904670274687441
900	Alizadeh	NN No layer	T-test	2	0	0.0767189562727794	0.0476132499629187	0.153516021497297	0.0952749758335415
901	Alizadeh	NN No layer	Distance	200	0	0.0801411868394252	0.050074415453926	0.160363966865191	0.100199812572489
902	Alizadeh	NN No layer	Relief	200	0	0.0615053950131161	0.0468110427298243	0.123073409777127	0.0936697446257141
903	Alizadeh	NN No layer	T-test	200	0	0.082617349948347	0.0592537921297088	0.165318814109313	0.118567911612846
904	Alizadeh	NN No layer	Distance	22	0	0.0953044968815958	0.051899070183805	0.190706024988706	0.103850979746105
905	Alizadeh	NN No layer	Relief	22	0	0.081613210046381	0.0523730857320798	0.163309511972453	0.104799493446425
906	Alizadeh	NN No layer	T-test	22	0	0.0809099368508664	0.0515685765417047	0.161902249566312	0.103189655980372
907	Alizadeh	NN No layer	Distance	300	0	0.0755745653577363	0.0556911593828863	0.151226074542200	0.111439018938609
908	Alizadeh	NN No layer	Relief	300	0	0.0578542929542555	0.042229117871728	0.115767488406612	0.0845012299692643
909	Alizadeh	NN No layer	T-test	300	0	0.0899765276092113	0.0561862548787544	0.180044661942419	0.11242971399599
910	Alizadeh	NN No layer	Distance	32	0	0.0960110794114542	0.0533531117766044	0.192119909432828	0.106760543317649
911	Alizadeh	NN No layer	Relief	32	0	0.0781609493635356	0.0602907600932648	0.156401475797957	0.120642903295726
912	Alizadeh	NN No layer	T-test	32	0	0.07214462794549	0.0493709558950654	0.144362707636626	0.0987921772499156
913	Alizadeh	NN No layer	Distance	400	0	0.0717040550695348	0.0493888842333089	0.143481113329532	0.0988280521795667
914	Alizadeh	NN No layer	Relief	400	0	0.0545627343532141	0.0405316035926036	0.109181020009409	0.0811044731411414
915	Alizadeh	NN No layer	T-test	400	0	0.0787226568187213	0.0525153794287236	0.157525462592810	0.105084225711489
916	Alizadeh	NN No layer	Distance	42	0	0.102381823099439	0.0538686010932626	0.204867882977738	0.107792046779927
917	Alizadeh	NN No layer	Relief	42	0	0.0691840822262861	0.0480517075644752	0.138438602013277	0.096152337438239
918	Alizadeh	NN No layer	T-test	42	0	0.0649377840231288	0.048930082204052	0.129941682374250	0.09790998100644
919	Alizadeh	NN No layer	Distance	500	0	0.0771574752001289	0.0484003100934196	0.154393505816017	0.0968498974146437
920	Alizadeh	NN No layer	Relief	500	0	0.0597126027035322	0.0401951437386171	0.119485999883805	0.0804312108773286
921	Alizadeh	NN No layer	T-test	500	0	0.0775764724475369	0.0532080756107438	0.155231926899480	0.106470323321994
922	Alizadeh	NN No layer	Distance	52	0	0.093925369610677	0.0548572601197733	0.187946366332544	0.109770371404517
923	Alizadeh	NN No layer	Relief	52	0	0.0591522370987888	0.0458846141882279	0.118364698155999	0.0918159443289304
924	Alizadeh	NN No layer	T-test	52	0	0.0690767511543374	0.051004932588793	0.138223830593681	0.102061794218484
925	Alizadeh	NN No layer	Distance	600	0	0.0724147698586604	0.0414241159437619	0.144903266499316	0.0828904065263643
926	Alizadeh	NN No layer	Relief	600	0	0.058395551415379	0.0414936221265863	0.116850556393851	0.0830294896575103
927	Alizadeh	NN No layer	T-test	600	0	0.075957681736055	0.0543541974652774	0.151992697356525	0.108763733918372
928	Alizadeh	NN No layer	Distance	62	0	0.0764175159062715	0.0492954284930504	0.152912833862412	0.0986410455500766
929	Alizadeh	NN No layer	Relief	62	0	0.0545933357954722	0.0404879491602634	0.109242254049805	0.0810171198310968
930	Alizadeh	NN No layer	T-test	62	0	0.0728664495591032	0.0558806900568696	0.145807085763443	0.111818273251169
931	Alizadeh	NN No layer	Distance	700	0	0.0695144500704471	0.0507937251266778	0.139099674055053	0.101639164260131
932	Alizadeh	NN No layer	Relief	700	0	0.0609512862616311	0.0419022702875655	0.121964628126053	0.0838472020315247
933	Alizadeh	NN No layer	T-test	700	0	0.0751179019312078	0.0517360025994409	0.150312282751880	0.103524678555331
934	Alizadeh	NN No layer	Distance	72	0	0.0767542655107123	0.0479193596093698	0.153586675922134	0.0958875067821904
935	Alizadeh	NN No layer	Relief	72	0	0.0493854386604012	0.0352711330940685	0.0988211575257515	0.0705781763642712
936	Alizadeh	NN No layer	T-test	72	0	0.0750247675307645	0.0578395242829851	0.150125919129182	0.115737936027821
937	Alizadeh	NN No layer	Distance	800	0	0.0675460217998449	0.0456559686378765	0.135160813421559	0.091358420440073
938	Alizadeh	NN No layer	Relief	800	0	0.0605416645614921	0.0430588505618263	0.121144967682541	0.0861615401152633
939	Alizadeh	NN No layer	T-test	800	0	0.0729255623866943	0.0460006568361956	0.14592537160246	0.0920481477699766
940	Alizadeh	NN No layer	Distance	82	0	0.081403813950778	0.048975394608608	0.162890506591310	0.0980006519489277
941	Alizadeh	NN No layer	Relief	82	0	0.0513604470048248	0.0367463510136879	0.102773185006181	0.073530114149455
942	Alizadeh	NN No layer	T-test	82	0	0.0777976244631042	0.0613564841201876	0.155674456089467	0.122775436382407
943	Alizadeh	NN No layer	Distance	900	0	0.0699010482548713	0.0511115259612569	0.139873264026479	0.102275089488045
944	Alizadeh	NN No layer	Relief	900	0	0.0588864554596938	0.0399441613734233	0.117832864280734	0.0799289906172727
945	Alizadeh	NN No layer	T-test	900	0	0.0685300712433771	0.0451255130426765	0.137129914187093	0.0902969691832735
946	Alizadeh	NN No layer	Distance	92	0	0.0820506559144115	0.0473963570899649	0.164184849080035	0.0948409692650919
947	Alizadeh	NN No layer	Relief	92	0	0.0505798132069496	0.0366318924474383	0.101211122633095	0.0733010804846272
948	Alizadeh	NN No layer	T-test	92	0	0.077579378137549	0.0582533732581063	0.15523774123784	0.116566055325162
949	Herschkowitz	DT Gini	Distance	100	0	0.173501599849426	0.0854171884587422	0.35024139150818	0.172428582620965
950	Herschkowitz	DT Gini	Relief	100	0	0.183402032749859	0.0846260608397342	0.370227036589207	0.170831561968807
951	Herschkowitz	DT Gini	T-test	100	0	0.191876529267834	0.0681901322019337	0.387334195574269	0.137652948504561
952	Herschkowitz	DT Gini	Distance	1000	0	0.172596837944664	0.0816988122262012	0.348414981441746	0.164922431283073
953	Herschkowitz	DT Gini	Relief	1000	0	0.205099002446829	0.104270981091492	0.414025922967041	0.210488050502712
954	Herschkowitz	DT Gini	T-test	1000	0	0.195352719744024	0.075132640761661	0.394351455303199	0.151667538921172
955	Herschkowitz	DT Gini	Distance	12	0	0.163596837944664	0.0775192795461694	0.330247007623007	0.156485360138031
956	Herschkowitz	DT Gini	Relief	12	0	0.215298136645963	0.107666603526238	0.434614545534116	0.217342670446354
957	Herschkowitz	DT Gini	T-test	12	0	0.190227743271222	0.0810977281439516	0.384005851038807	0.163709044630943
958	Herschkowitz	DT Gini	Distance	150	0	0.171596837944664	0.0805800833316476	0.346396317684108	0.162664093809016
959	Herschkowitz	DT Gini	Relief	150	0	0.175544889892716	0.084579581436008	0.354366107064911	0.170737735681029
960	Herschkowitz	DT Gini	T-test	150	0	0.190590814982119	0.0786619355208796	0.38473877074302	0.158791998341626
961	Herschkowitz	DT Gini	Distance	2	0	0.148116318464145	0.0659494682554289	0.298997043998280	0.133129801402707
962	Herschkowitz	DT Gini	Relief	2	0	0.344676830415961	0.135987744374375	0.695786625658106	0.274513531051439
963	Herschkowitz	DT Gini	T-test	2	0	0.283827216261999	0.094939347838546	0.57295171489927	0.191650620655424
964	Herschkowitz	DT Gini	Distance	200	0	0.171596837944664	0.0805800833316476	0.346396317684108	0.162664093809016
965	Herschkowitz	DT Gini	Relief	200	0	0.174549218897045	0.0840972527953898	0.352356182111419	0.169764076334942
966	Herschkowitz	DT Gini	T-test	200	0	0.192733672124976	0.0751401822705925	0.389064478795101	0.151682762691929
967	Herschkowitz	DT Gini	Distance	22	0	0.160873894221720	0.0813986767854411	0.324750299815414	0.164316558746428
968	Herschkowitz	DT Gini	Relief	22	0	0.197479954827781	0.088681662860892	0.398645627670755	0.179018458784320
969	Herschkowitz	DT Gini	T-test	22	0	0.184609824957651	0.076287010572191	0.372665162945834	0.153997823420600
970	Herschkowitz	DT Gini	Distance	300	0	0.175453980801807	0.0814357894198496	0.354182592177853	0.164391476676459
971	Herschkowitz	DT Gini	Relief	300	0	0.183025409373235	0.099877445459709	0.369466760628538	0.201618979354942
972	Herschkowitz	DT Gini	T-test	300	0	0.190590814982119	0.0743662229313817	0.38473877074302	0.150120399023980
973	Herschkowitz	DT Gini	Distance	32	0	0.164826275174101	0.0839174157874076	0.332728828000363	0.169401045884646
974	Herschkowitz	DT Gini	Relief	32	0	0.188744024091850	0.0901322889269448	0.381010720904899	0.181946785049746
975	Herschkowitz	DT Gini	T-test	32	0	0.186924148315453	0.0640845920721213	0.377337003631682	0.129365243438982
976	Herschkowitz	DT Gini	Distance	400	0	0.178406361754188	0.0844579108380702	0.360142456605164	0.170492123654601
977	Herschkowitz	DT Gini	Relief	400	0	0.184878223226049	0.105679861041909	0.373206968802862	0.213332105397481
978	Herschkowitz	DT Gini	T-test	400	0	0.192590814982119	0.0703733857312222	0.388776098258296	0.142060203277870
979	Herschkowitz	DT Gini	Distance	42	0	0.168640127987954	0.0776140712909641	0.340427714452652	0.156676712797771
980	Herschkowitz	DT Gini	Relief	42	0	0.185116318464145	0.0848976801511523	0.373687603030871	0.171379870028641
981	Herschkowitz	DT Gini	T-test	42	0	0.185971767363072	0.0643838686546604	0.375414466719647	0.129969382229663
982	Herschkowitz	DT Gini	Distance	500	0	0.180358742706569	0.0847499081083878	0.364083657274838	0.171081567961521
983	Herschkowitz	DT Gini	Relief	500	0	0.185878223226049	0.105579604954921	0.3752256325605	0.213129722068195
984	Herschkowitz	DT Gini	T-test	500	0	0.191638434029738	0.0713752686787316	0.38685356134626	0.144082668073403
985	Herschkowitz	DT Gini	Distance	52	0	0.172640127987954	0.0841423972653456	0.348502369483202	0.169855207840299
986	Herschkowitz	DT Gini	Relief	52	0	0.183116318464145	0.0877929137244957	0.369650275515596	0.177224373113045
987	Herschkowitz	DT Gini	T-test	52	0	0.193686053077357	0.0703828917851218	0.390987015707137	0.142079392804356
988	Herschkowitz	DT Gini	Distance	600	0	0.180406361754188	0.0837443295799053	0.364179784120440	0.169051643030614
989	Herschkowitz	DT Gini	Relief	600	0	0.191830604178430	0.105053019917921	0.387241488260724	0.212066723938689
990	Herschkowitz	DT Gini	T-test	600	0	0.187638434029738	0.0736071194400726	0.378778906315709	0.148588024317778
991	Herschkowitz	DT Gini	Distance	62	0	0.167640127987954	0.0885814823619266	0.338409050695014	0.178816228041837
992	Herschkowitz	DT Gini	Relief	62	0	0.187068699416526	0.087180874833559	0.377628803700545	0.175988872385647
993	Herschkowitz	DT Gini	T-test	62	0	0.192733672124976	0.0694279026986497	0.389064478795101	0.140151590946555
994	Herschkowitz	DT Gini	Distance	700	0	0.178549218897045	0.0871141716388063	0.36043083714197	0.175854221063881
995	Herschkowitz	DT Gini	Relief	700	0	0.196592508940335	0.102875375733256	0.396854172820903	0.207670792546075
996	Herschkowitz	DT Gini	T-test	700	0	0.187638434029738	0.0736071194400726	0.378778906315709	0.148588024317778
997	Herschkowitz	DT Gini	Distance	72	0	0.168501599849426	0.0875411865807515	0.340148072719992	0.176716220651155
998	Herschkowitz	DT Gini	Relief	72	0	0.187116318464145	0.0860897501920363	0.377724930546147	0.173786258616739
999	Herschkowitz	DT Gini	T-test	72	0	0.190828910220215	0.0720799768626553	0.385219404971029	0.145505236944
1000	Herschkowitz	DT Gini	Distance	800	0	0.173596837944664	0.0817225790303185	0.350433645199384	0.164970408469180
1001	Herschkowitz	DT Gini	Relief	800	0	0.195640127987954	0.103600850975110	0.394931635908867	0.209135283123869
1002	Herschkowitz	DT Gini	T-test	800	0	0.187638434029738	0.0736071194400726	0.378778906315709	0.148588024317778
1003	Herschkowitz	DT Gini	Distance	82	0	0.171501599849426	0.0847576410492574	0.346204063992905	0.171097178168994
1004	Herschkowitz	DT Gini	Relief	82	0	0.190116318464145	0.0856042047626202	0.383780921819059	0.172806105655691
1005	Herschkowitz	DT Gini	T-test	82	0	0.190828910220215	0.0667464668518734	0.385219404971029	0.134738673584237
1006	Herschkowitz	DT Gini	Distance	900	0	0.172596837944664	0.0816988122262012	0.348414981441746	0.164922431283073
1007	Herschkowitz	DT Gini	Relief	900	0	0.196735366083192	0.103183841791939	0.397142553357708	0.208293481799201
1008	Herschkowitz	DT Gini	T-test	900	0	0.195352719744024	0.075132640761661	0.394351455303199	0.151667538921172
1009	Herschkowitz	DT Gini	Distance	92	0	0.171501599849426	0.0847576410492574	0.346204063992905	0.171097178168994
1010	Herschkowitz	DT Gini	Relief	92	0	0.182497270845097	0.0830242946591857	0.368400626522773	0.167598134631924
1011	Herschkowitz	DT Gini	T-test	92	0	0.189971767363072	0.0687402059570299	0.383489121750197	0.138763362458002
1012	Herschkowitz	DT Information	Distance	100	0	0.167778656126482	0.0935290162813049	0.338688692427674	0.188803635454568
1013	Herschkowitz	DT Information	Relief	100	0	0.185021080368906	0.102200932141472	0.373495349339668	0.206309317710771
1014	Herschkowitz	DT Information	T-test	100	0	0.179976096367401	0.0743774136339066	0.363311222977967	0.150142989289589
1015	Herschkowitz	DT Information	Distance	1000	0	0.166782985130811	0.0869211467111164	0.336678767474182	0.175464568638033
1016	Herschkowitz	DT Information	Relief	1000	0	0.209947487295313	0.110874594577601	0.423813383610133	0.223818525716567
1017	Herschkowitz	DT Information	T-test	1000	0	0.191452286843591	0.0720794858274625	0.386477792767998	0.145504245709053
1018	Herschkowitz	DT Information	Distance	12	0	0.157878223226049	0.0733691360411257	0.318703047346647	0.148107615855404
1019	Herschkowitz	DT Information	Relief	12	0	0.219155279503106	0.118759782673395	0.442400820027861	0.239736069147702
1020	Herschkowitz	DT Information	T-test	12	0	0.199179559570864	0.0778103131374171	0.402076558167925	0.157072859100938
1021	Herschkowitz	DT Information	Distance	150	0	0.173544889892716	0.093523012746545	0.350328779549636	0.188791516336531
1022	Herschkowitz	DT Information	Relief	150	0	0.178259175607002	0.094273970983264	0.359845337264213	0.190307448512495
1023	Herschkowitz	DT Information	T-test	150	0	0.180928477319782	0.0754341667110112	0.365233759890002	0.152276218427112
1024	Herschkowitz	DT Information	Distance	2	0	0.148116318464145	0.0659494682554289	0.298997043998280	0.133129801402707
1025	Herschkowitz	DT Information	Relief	2	0	0.347581592320723	0.143823485928516	0.701650363239816	0.290331258540999
1026	Herschkowitz	DT Information	T-test	2	0	0.283831545266328	0.0868502663171426	0.572960453703416	0.175321484955591
1027	Herschkowitz	DT Information	Distance	200	0	0.170592508940335	0.0919670600030432	0.344368915122325	0.185650570924627
1028	Herschkowitz	DT Information	Relief	200	0	0.167640127987954	0.0816019139512484	0.338409050695014	0.164726826247248
1029	Herschkowitz	DT Information	T-test	200	0	0.182880858272163	0.0744618320088312	0.369174960559676	0.150313401603528
1030	Herschkowitz	DT Information	Distance	22	0	0.170592508940335	0.08227776339671	0.344368915122325	0.166091139028421
1031	Herschkowitz	DT Information	Relief	22	0	0.194847920195746	0.0926041825223395	0.393332434750219	0.186936707063505
1032	Herschkowitz	DT Information	T-test	22	0	0.188175230566535	0.0757048664296946	0.379862518029766	0.152822670138421
1033	Herschkowitz	DT Information	Distance	300	0	0.172497270845097	0.096291034964139	0.348213988946397	0.194379222467524
1034	Herschkowitz	DT Information	Relief	300	0	0.180211556559383	0.0991336636334174	0.363786537933887	0.200117533938618
1035	Herschkowitz	DT Information	T-test	300	0	0.179880858272163	0.073345410713116	0.363118969286763	0.148059722395613
1036	Herschkowitz	DT Information	Distance	32	0	0.165692076039902	0.0824633166155353	0.334476588829486	0.166465708586377
1037	Herschkowitz	DT Information	Relief	32	0	0.188886881234707	0.0877276217241752	0.381299101441704	0.177092570518335
1038	Herschkowitz	DT Information	T-test	32	0	0.184702804441935	0.0720616756657154	0.372852857260962	0.145468292981016
1039	Herschkowitz	DT Information	Distance	400	0	0.170640127987954	0.0890836609539625	0.344465041967927	0.179829957765441
1040	Herschkowitz	DT Information	Relief	400	0	0.190687747035573	0.110465036372519	0.384934443966281	0.222991765411325
1041	Herschkowitz	DT Information	T-test	400	0	0.180833239224544	0.0725285195216725	0.365041506198799	0.146410693753512
1042	Herschkowitz	DT Information	Distance	42	0	0.171163937511764	0.0955385956499035	0.345522437269547	0.192860300494055
1043	Herschkowitz	DT Information	Relief	42	0	0.174497270845097	0.086001408244999	0.352251316461672	0.173607925929976
1044	Herschkowitz	DT Information	T-test	42	0	0.184520986260117	0.0698584960214908	0.372485827486846	0.141020814081655
1045	Herschkowitz	DT Information	Distance	500	0	0.169592508940335	0.0831703829065884	0.342350251364687	0.167893037682373
1046	Herschkowitz	DT Information	Relief	500	0	0.187878223226049	0.113598111419544	0.379262960075775	0.229316390458713
1047	Herschkowitz	DT Information	T-test	500	0	0.180833239224544	0.0725285195216725	0.365041506198799	0.146410693753512
1048	Herschkowitz	DT Information	Distance	52	0	0.177073028420855	0.0992896908048876	0.357450904928314	0.200432500334871
1049	Herschkowitz	DT Information	Relief	52	0	0.176259175607002	0.0901022938160698	0.355808009748938	0.181886235006516
1050	Herschkowitz	DT Information	T-test	52	0	0.189235271974402	0.0741736787272265	0.382002385201423	0.149731717017308
1051	Herschkowitz	DT Information	Distance	600	0	0.170497270845097	0.0853975675153601	0.344176661431121	0.172388974533669
1052	Herschkowitz	DT Information	Relief	600	0	0.190782985130811	0.114218529453140	0.385126697657484	0.230568805857717
1053	Herschkowitz	DT Information	T-test	600	0	0.188595143986448	0.0730181140623571	0.380710182031891	0.147399020508730
1054	Herschkowitz	DT Information	Distance	62	0	0.171501599849426	0.0830896009154103	0.346204063992905	0.167729966004512
1055	Herschkowitz	DT Information	Relief	62	0	0.181973461321287	0.099583495138054	0.367343231221153	0.201025592494071
1056	Herschkowitz	DT Information	T-test	62	0	0.184642763034067	0.0754524814601474	0.372731653846942	0.152313189747424
1057	Herschkowitz	DT Information	Distance	700	0	0.167640127987954	0.0838396593156443	0.338409050695014	0.169244081713176
1058	Herschkowitz	DT Information	Relief	700	0	0.200263504611331	0.113366393194717	0.404264678736387	0.228848629276271
1059	Herschkowitz	DT Information	T-test	700	0	0.191452286843591	0.0720794858274625	0.386477792767998	0.145504245709053
1060	Herschkowitz	DT Information	Distance	72	0	0.171592508940335	0.086074521752371	0.346387578879963	0.173755517517502
1061	Herschkowitz	DT Information	Relief	72	0	0.186782985130811	0.103863444950300	0.377052042626934	0.209665372064561
1062	Herschkowitz	DT Information	T-test	72	0	0.183833239224544	0.0718392781438811	0.371097497471712	0.145019347163901
1063	Herschkowitz	DT Information	Distance	800	0	0.166687747035573	0.0854851862735528	0.336486513782978	0.172565847345321
1064	Herschkowitz	DT Information	Relief	800	0	0.198402032749859	0.114747442566022	0.400506992953771	0.231636503589632
1065	Herschkowitz	DT Information	T-test	800	0	0.191452286843591	0.0720794858274625	0.386477792767998	0.145504245709053
1066	Herschkowitz	DT Information	Distance	82	0	0.166778656126482	0.0878152086978301	0.336670028670036	0.177269379167693
1067	Herschkowitz	DT Information	Relief	82	0	0.189782985130811	0.103471207580582	0.383108033899847	0.20887357670192
1068	Herschkowitz	DT Information	T-test	82	0	0.183833239224544	0.0718392781438811	0.371097497471712	0.145019347163901
1069	Herschkowitz	DT Information	Distance	900	0	0.166782985130811	0.0869211467111164	0.336678767474182	0.175464568638033
1070	Herschkowitz	DT Information	Relief	900	0	0.201402032749859	0.113360899432522	0.406562984226684	0.228837539217635
1071	Herschkowitz	DT Information	T-test	900	0	0.191452286843591	0.0720794858274625	0.386477792767998	0.145504245709053
1072	Herschkowitz	DT Information	Distance	92	0	0.165778656126482	0.0882935616792279	0.334651364912398	0.178235012994599
1073	Herschkowitz	DT Information	Relief	92	0	0.185021080368906	0.102200932141472	0.373495349339668	0.206309317710771
1074	Herschkowitz	DT Information	T-test	92	0	0.182880858272163	0.073966100164347	0.369174960559676	0.149312685695561
1075	Herschkowitz	SVM Poly2	Distance	100	0	0.152293807641634	0.0697738545701549	0.3074299899988	0.140849951451449
1076	Herschkowitz	SVM Poly2	Relief	100	0	0.135951816299642	0.0585416479058989	0.274441004349095	0.11817590294002
1077	Herschkowitz	SVM Poly2	T-test	100	0	0.130838697534350	0.0583455755569796	0.264119336809102	0.117780098795382
1078	Herschkowitz	SVM Poly2	Distance	1000	0	0.145539996235648	0.0611896943983008	0.293796315687618	0.123521418422771
1079	Herschkowitz	SVM Poly2	Relief	1000	0	0.128514022209674	0.0624516249538824	0.259426598982905	0.126068831899979
1080	Herschkowitz	SVM Poly2	T-test	1000	0	0.119514586862413	0.061360068829021	0.241259765008186	0.123865347111294
1081	Herschkowitz	SVM Poly2	Distance	12	0	0.22615358554489	0.0738627414680186	0.456528046799267	0.149104039241246
1082	Herschkowitz	SVM Poly2	Relief	12	0	0.209063805759458	0.0821670837897437	0.422029527720408	0.165867714117129
1083	Herschkowitz	SVM Poly2	T-test	12	0	0.158881987577640	0.0630243917010305	0.320729310064411	0.127225055374027
1084	Herschkowitz	SVM Poly2	Distance	150	0	0.142722379070205	0.0670955869056565	0.28810849403284	0.135443429583874
1085	Herschkowitz	SVM Poly2	Relief	150	0	0.137189346884999	0.0533208305865368	0.276939162490722	0.107636828232177
1086	Herschkowitz	SVM Poly2	T-test	150	0	0.123206662902315	0.0555337351262597	0.248712825100378	0.112103938425627
1087	Herschkowitz	SVM Poly2	Distance	2	0	0.331205533596838	0.16831554311048	0.668592607000964	0.339772486724217
1088	Herschkowitz	SVM Poly2	Relief	2	0	0.425607566346697	0.154249131182211	0.859158569160423	0.31137713076462
1089	Herschkowitz	SVM Poly2	T-test	2	0	0.300301336344815	0.152031631515082	0.60620742404942	0.306900744554013
1090	Herschkowitz	SVM Poly2	Distance	200	0	0.142865236213062	0.0708031183052288	0.288396874569646	0.142927688850494
1091	Herschkowitz	SVM Poly2	Relief	200	0	0.130371729719556	0.0630267762473046	0.263176685805394	0.127229868971169
1092	Herschkowitz	SVM Poly2	T-test	200	0	0.118388481084133	0.0563459385475069	0.238986536086306	0.113743504035928
1093	Herschkowitz	SVM Poly2	Distance	22	0	0.206815358554489	0.0736753485283875	0.417490668836775	0.148725755905575
1094	Herschkowitz	SVM Poly2	Relief	22	0	0.177860342555995	0.0765613034855345	0.359040227438798	0.154551528583743
1095	Herschkowitz	SVM Poly2	T-test	22	0	0.155103331451158	0.0637418921218153	0.313101473889306	0.128673447469555
1096	Herschkowitz	SVM Poly2	Distance	300	0	0.145679089026915	0.0695826357869289	0.294077097264297	0.140463945023971
1097	Herschkowitz	SVM Poly2	Relief	300	0	0.126475061170713	0.0635108567344479	0.255310622230319	0.128207064706345
1098	Herschkowitz	SVM Poly2	T-test	300	0	0.119332204027856	0.0598948658626355	0.240891595390051	0.120907594985469
1099	Herschkowitz	SVM Poly2	Distance	32	0	0.188266704310183	0.0667256935674979	0.380047172760843	0.134696739307941
1100	Herschkowitz	SVM Poly2	Relief	32	0	0.166786749482402	0.0790923587937409	0.336686366434308	0.159660878202995
1101	Herschkowitz	SVM Poly2	T-test	32	0	0.149843591191417	0.0579193377843939	0.302483826852381	0.116919668051727
1102	Herschkowitz	SVM Poly2	Distance	400	0	0.148713721061547	0.0701568573736146	0.300202998970375	0.141623105329867
1103	Herschkowitz	SVM Poly2	Relief	400	0	0.135189346884999	0.0660298816457529	0.272901834975447	0.133292128999382
1104	Herschkowitz	SVM Poly2	T-test	400	0	0.111665537361190	0.0599441661795949	0.225415173248162	0.121007115748555
1105	Herschkowitz	SVM Poly2	Distance	42	0	0.186760775456428	0.0756037413342642	0.377007208762187	0.152618532573288
1106	Herschkowitz	SVM Poly2	Relief	42	0	0.160894409937888	0.0690408071375412	0.324791714148104	0.139370175166603
1107	Herschkowitz	SVM Poly2	T-test	42	0	0.145116318464145	0.0607072817161119	0.292941052725367	0.122547589425012
1108	Herschkowitz	SVM Poly2	Distance	500	0	0.150539996235648	0.0643353025894506	0.303889634475806	0.129871343673973
1109	Herschkowitz	SVM Poly2	Relief	500	0	0.135232636928289	0.0653911514709595	0.272989223016903	0.132002747544617
1110	Herschkowitz	SVM Poly2	T-test	500	0	0.116466967814794	0.0622476062590274	0.235107646889671	0.125656986754795
1111	Herschkowitz	SVM Poly2	Distance	52	0	0.185029738377564	0.0723483344610024	0.373512826947959	0.14604696070187
1112	Herschkowitz	SVM Poly2	Relief	52	0	0.150492377188029	0.0658332989112722	0.303793507630205	0.132895294557909
1113	Herschkowitz	SVM Poly2	T-test	52	0	0.142488612836439	0.0571764610665497	0.287636598608977	0.115420049745022
1114	Herschkowitz	SVM Poly2	Distance	600	0	0.151401468097120	0.0676101919298685	0.305628656500784	0.136482244095749
1115	Herschkowitz	SVM Poly2	Relief	600	0	0.13614172783738	0.0643625516303125	0.274824371887483	0.129926350325192
1116	Herschkowitz	SVM Poly2	T-test	600	0	0.117609824957651	0.0621606621492415	0.237414691184114	0.12548147583143
1117	Herschkowitz	SVM Poly2	Distance	62	0	0.168466403162055	0.0650237143175578	0.340077022442808	0.131261015479836
1118	Herschkowitz	SVM Poly2	Relief	62	0	0.155337097684924	0.0666873878342579	0.313573369313169	0.13461941291254
1119	Herschkowitz	SVM Poly2	T-test	62	0	0.148250517598344	0.0535817051709749	0.299267946926794	0.108163446301071
1120	Herschkowitz	SVM Poly2	Distance	700	0	0.149535667231319	0.0679897349706476	0.301862231914023	0.137248413876633
1121	Herschkowitz	SVM Poly2	Relief	700	0	0.132323546019198	0.0654720158187481	0.267116746631048	0.132165985472783
1122	Herschkowitz	SVM Poly2	T-test	700	0	0.123510257858084	0.0637250411747002	0.249325681234590	0.128639431073332
1123	Herschkowitz	SVM Poly2	Distance	72	0	0.160020515716168	0.0668319443017463	0.323027615554708	0.134911223814391
1124	Herschkowitz	SVM Poly2	Relief	72	0	0.145718050065876	0.0547940109306237	0.294155746501608	0.110610684001249
1125	Herschkowitz	SVM Poly2	T-test	72	0	0.143401468097120	0.0576068738099923	0.289479346439683	0.116288908351035
1126	Herschkowitz	SVM Poly2	Distance	800	0	0.153401468097120	0.0638716871884393	0.309665984016059	0.128935460066469
1127	Herschkowitz	SVM Poly2	Relief	800	0	0.130418784114436	0.0606966520653653	0.263271672806977	0.122526131734293
1128	Herschkowitz	SVM Poly2	T-test	800	0	0.118466967814794	0.0633152144757476	0.239144974404946	0.127812128769244
1129	Herschkowitz	SVM Poly2	Distance	82	0	0.148254281949934	0.0621374903720503	0.299275545886920	0.125434699804614
1130	Herschkowitz	SVM Poly2	Relief	82	0	0.138856578204404	0.0517813738593265	0.280304741930804	0.104529182730506
1131	Herschkowitz	SVM Poly2	T-test	82	0	0.139635234330887	0.0540023809252939	0.281876586832996	0.109012649200032
1132	Herschkowitz	SVM Poly2	Distance	900	0	0.146587615283267	0.059456642264932	0.295911106290858	0.120022968891043
1133	Herschkowitz	SVM Poly2	Relief	900	0	0.131418784114436	0.06127863951812	0.265290336564614	0.123700968712569
1134	Herschkowitz	SVM Poly2	T-test	900	0	0.119514586862413	0.058893313590212	0.241259765008186	0.118885797711748
1135	Herschkowitz	SVM Poly2	Distance	92	0	0.149337097684924	0.0679320494962135	0.301461386767344	0.137131966300051
1136	Herschkowitz	SVM Poly2	Relief	92	0	0.132137963485790	0.0563051106579469	0.266742117896806	0.113661086254973
1137	Herschkowitz	SVM Poly2	T-test	92	0	0.130016186711839	0.0566561525116322	0.262458964021434	0.114369721722421
1138	Herschkowitz	SVM Poly3	Distance	100	0	0.151163937511764	0.0742090518816663	0.305149162116794	0.149803123522169
1139	Herschkowitz	SVM Poly3	Relief	100	0	0.142718050065876	0.0581758405545494	0.288099755228695	0.117437460897573
1140	Herschkowitz	SVM Poly3	T-test	100	0	0.134869000564653	0.061514293243703	0.272255163468671	0.124176674347756
1141	Herschkowitz	SVM Poly3	Distance	1000	0	0.144635234330887	0.0640393918112618	0.291969905621184	0.129273999310549
1142	Herschkowitz	SVM Poly3	Relief	1000	0	0.125644456992283	0.0578931932879308	0.25363391167838	0.116866891104255
1143	Herschkowitz	SVM Poly3	T-test	1000	0	0.126458309806136	0.0712385540356061	0.255276806857756	0.143806687178187
1144	Herschkowitz	SVM Poly3	Distance	12	0	0.210933935629588	0.0753446348736634	0.425804691111314	0.152095483751903
1145	Herschkowitz	SVM Poly3	Relief	12	0	0.205825710521363	0.07985196243251	0.415492902219486	0.161194262538748
1146	Herschkowitz	SVM Poly3	T-test	12	0	0.166522115565594	0.0708416207761878	0.336152159537407	0.143005412393198
1147	Herschkowitz	SVM Poly3	Distance	150	0	0.142731037078863	0.0695230477912597	0.288125971641132	0.140343656896724
1148	Herschkowitz	SVM Poly3	Relief	150	0	0.132904197252023	0.0556167878632752	0.26828888623058	0.112271593975813
1149	Herschkowitz	SVM Poly3	T-test	150	0	0.138488048183700	0.061333894044838	0.279560803734408	0.1238125090231
1150	Herschkowitz	SVM Poly3	Distance	2	0	0.481820440429136	0.270379242281759	0.97263346078329	0.545804777211707
1151	Herschkowitz	SVM Poly3	Relief	2	0	0.471332015810277	0.163951978803309	0.951460858130485	0.33096391760321
1152	Herschkowitz	SVM Poly3	T-test	2	0	0.356443252399774	0.238963432162170	0.7195390752739	0.482386819906467
1153	Herschkowitz	SVM Poly3	Distance	200	0	0.149397703745530	0.0707264442789807	0.301583730025382	0.142772909772554
1154	Herschkowitz	SVM Poly3	Relief	200	0	0.130328439676266	0.0619098735938219	0.263089297763938	0.124975218063774
1155	Herschkowitz	SVM Poly3	T-test	200	0	0.120288913984566	0.0612039649609185	0.242822871106232	0.123550225890329
1156	Herschkowitz	SVM Poly3	Distance	22	0	0.197175795219273	0.0704042934423969	0.398031631692523	0.142122595554250
1157	Herschkowitz	SVM Poly3	Relief	22	0	0.16814172783738	0.0683657526326198	0.339421612131887	0.138007467103088
1158	Herschkowitz	SVM Poly3	T-test	22	0	0.159514022209674	0.0654724118774779	0.322005175469671	0.132166784982187
1159	Herschkowitz	SVM Poly3	Distance	300	0	0.146627140974967	0.0653986783459561	0.295990895372187	0.132017941774381
1160	Herschkowitz	SVM Poly3	Relief	300	0	0.128384152079804	0.0560389996153518	0.259164434858537	0.113123897537779
1161	Herschkowitz	SVM Poly3	T-test	300	0	0.130721814417467	0.0643117761850737	0.26388338909717	0.129823851774110
1162	Herschkowitz	SVM Poly3	Distance	32	0	0.180726143421796	0.072321201263331	0.364825315783196	0.145992187899102
1163	Herschkowitz	SVM Poly3	Relief	32	0	0.173228872576699	0.0712223934381886	0.349690846847006	0.143774064365878
1164	Herschkowitz	SVM Poly3	T-test	32	0	0.155466967814794	0.066916457246258	0.313835533437538	0.135081827032528
1165	Herschkowitz	SVM Poly3	Distance	400	0	0.144856578204404	0.0687713786426646	0.29241672447663	0.138826289628720
1166	Herschkowitz	SVM Poly3	Relief	400	0	0.130371729719556	0.062800590446193	0.263176685805394	0.126773275891973
1167	Herschkowitz	SVM Poly3	T-test	400	0	0.123323546019198	0.0705870531019598	0.24894877281231	0.142491525855368
1168	Herschkowitz	SVM Poly3	Distance	42	0	0.182086015433842	0.0731049233551986	0.367570440128939	0.147574259282015
1169	Herschkowitz	SVM Poly3	Relief	42	0	0.152210991906644	0.0654673957417976	0.307262812876015	0.132156659090886
1170	Herschkowitz	SVM Poly3	T-test	42	0	0.150894974590627	0.0714276750538681	0.304606216415747	0.14418845892356
1171	Herschkowitz	SVM Poly3	Distance	500	0	0.143951816299642	0.0647703531025353	0.290590314410196	0.130749564377479
1172	Herschkowitz	SVM Poly3	Relief	500	0	0.129371729719556	0.0645555953152482	0.261158022047756	0.130316040615612
1173	Herschkowitz	SVM Poly3	T-test	500	0	0.126189346884999	0.0660309685769266	0.254733861156709	0.13329432314795
1174	Herschkowitz	SVM Poly3	Distance	52	0	0.175328439676266	0.065412985430848	0.353929166857630	0.132046822968130
1175	Herschkowitz	SVM Poly3	Relief	52	0	0.146353849049501	0.0627163569465558	0.295439210866994	0.126603236779076
1176	Herschkowitz	SVM Poly3	T-test	52	0	0.146911725955204	0.0710619208586048	0.29656537675776	0.143450124185378
1177	Herschkowitz	SVM Poly3	Distance	600	0	0.140908526256352	0.0653832298348216	0.284446935095827	0.131986756424845
1178	Herschkowitz	SVM Poly3	Relief	600	0	0.130324110671937	0.0596084031442343	0.263080558959792	0.120329323077918
1179	Herschkowitz	SVM Poly3	T-test	600	0	0.131912290607943	0.0681023269451353	0.266286560237215	0.137475699214932
1180	Herschkowitz	SVM Poly3	Distance	62	0	0.166644456992283	0.0628282430649365	0.336399125741522	0.126829097231234
1181	Herschkowitz	SVM Poly3	Relief	62	0	0.144618482966309	0.0615635922734896	0.291936090248621	0.124276192512473
1182	Herschkowitz	SVM Poly3	T-test	62	0	0.147011293054771	0.071118736955429	0.296766369253109	0.143564816780887
1183	Herschkowitz	SVM Poly3	Distance	700	0	0.140899868247694	0.0697271802852317	0.284429457487535	0.140755731764061
1184	Herschkowitz	SVM Poly3	Relief	700	0	0.125415019762846	0.0591688483344938	0.253170755058662	0.119442009713999
1185	Herschkowitz	SVM Poly3	T-test	700	0	0.129050818746471	0.0672827509776289	0.260510210696962	0.135821250912696
1186	Herschkowitz	SVM Poly3	Distance	72	0	0.157189911537738	0.0687406342292212	0.317313577487494	0.138764226995552
1187	Herschkowitz	SVM Poly3	Relief	72	0	0.142670431018257	0.0581128794063944	0.288003628383093	0.117310363509654
1188	Herschkowitz	SVM Poly3	T-test	72	0	0.151808394504047	0.0600414629973631	0.306450104090472	0.121203525308317
1189	Herschkowitz	SVM Poly3	Distance	800	0	0.143778091473744	0.0600378061463628	0.290239622400352	0.121196143355735
1190	Herschkowitz	SVM Poly3	Relief	800	0	0.124505928853755	0.0584908992180039	0.251335606188082	0.118073458403019
1191	Herschkowitz	SVM Poly3	T-test	800	0	0.127276491624318	0.0681905047945315	0.256928440841278	0.137653700643735
1192	Herschkowitz	SVM Poly3	Distance	82	0	0.147622811970638	0.0663651350199765	0.298000820325679	0.133968892835553
1193	Herschkowitz	SVM Poly3	Relief	82	0	0.141804630152456	0.05701337330333	0.286255867553969	0.115090830388096
1194	Herschkowitz	SVM Poly3	T-test	82	0	0.141453416149068	0.0626965191312919	0.285546884574156	0.126563190900372
1195	Herschkowitz	SVM Poly3	Distance	900	0	0.142778091473744	0.0603476627083906	0.288220958642714	0.121821639567567
1196	Herschkowitz	SVM Poly3	Relief	900	0	0.124423113118765	0.0576764462903973	0.251168429065297	0.116429351795758
1197	Herschkowitz	SVM Poly3	T-test	900	0	0.130137963485790	0.0690147964678583	0.262704790381531	0.139317668370402
1198	Herschkowitz	SVM Poly3	Distance	92	0	0.149397703745530	0.0693553393829826	0.301583730025382	0.140005110011084
1199	Herschkowitz	SVM Poly3	Relief	92	0	0.142761340109166	0.0574440658922231	0.288187143270151	0.115960253907978
1200	Herschkowitz	SVM Poly3	T-test	92	0	0.132959909655562	0.0649578758228578	0.268401350840454	0.131128109696728
1201	Herschkowitz	SVM Rb	Distance	100	0	0.158258610954263	0.0643810221516014	0.319470922267442	0.129963636097102
1202	Herschkowitz	SVM Rb	Relief	100	0	0.141397703745530	0.0582666281630625	0.285434419964281	0.117620730552521
1203	Herschkowitz	SVM Rb	T-test	100	0	0.135907961603614	0.0566708650834773	0.274352476463620	0.114399421457987
1204	Herschkowitz	SVM Rb	Distance	1000	0	0.149757011104837	0.0643108626304299	0.302309050769469	0.12982200761446
1205	Herschkowitz	SVM Rb	Relief	1000	0	0.127458309806136	0.0595890880239265	0.257295470615393	0.120290332344578
1206	Herschkowitz	SVM Rb	T-test	1000	0	0.123419348767175	0.0566876154301594	0.249142166347532	0.114433234775762
1207	Herschkowitz	SVM Rb	Distance	12	0	0.166735366083192	0.0590544621042275	0.33658264062858	0.119211102376588
1208	Herschkowitz	SVM Rb	Relief	12	0	0.205336533032185	0.0993317727665036	0.414505417351031	0.200517449665636
1209	Herschkowitz	SVM Rb	T-test	12	0	0.146852249200075	0.0525539745704259	0.296445313187759	0.106088803785128
1210	Herschkowitz	SVM Rb	Distance	150	0	0.153393374741201	0.0638643603263195	0.309649646251787	0.128920669595451
1211	Herschkowitz	SVM Rb	Relief	150	0	0.125328439676266	0.0554535113724868	0.25299597897575	0.111941993641384
1212	Herschkowitz	SVM Rb	T-test	150	0	0.128102766798419	0.0576767021613752	0.258596412589071	0.116429868313227
1213	Herschkowitz	SVM Rb	Distance	2	0	0.190401468097120	0.116060321595867	0.384356543048651	0.234286764905342
1214	Herschkowitz	SVM Rb	T-test	2	0	0.199531338226990	0.0858638543894835	0.402786680991758	0.173330250947124
1215	Herschkowitz	SVM Rb	Distance	200	0	0.151579521927348	0.0659838063841434	0.305988087314774	0.133199118538648
1216	Herschkowitz	SVM Rb	Relief	200	0	0.130471296819123	0.0584289873431802	0.263377678300743	0.117948479145145
1217	Herschkowitz	SVM Rb	T-test	200	0	0.125379823075475	0.0540998851692276	0.253099704781478	0.109209477483476
1218	Herschkowitz	SVM Rb	Distance	22	0	0.164357048748353	0.0587537421134697	0.331781617620579	0.118604049830048
1219	Herschkowitz	SVM Rb	Relief	22	0	0.172133069828722	0.0744274896630716	0.347478789554146	0.150244075954791
1220	Herschkowitz	SVM Rb	T-test	22	0	0.151618482966309	0.0644602512382744	0.306066736552084	0.130123572982920
1221	Herschkowitz	SVM Rb	Distance	300	0	0.146635234330887	0.059514983844435	0.296007233136459	0.120140740923149
1222	Herschkowitz	SVM Rb	Relief	300	0	0.125427442123094	0.0632110202419378	0.25319583162708	0.127601795645697
1223	Herschkowitz	SVM Rb	T-test	300	0	0.123367400715227	0.0556565328671133	0.249037300697785	0.112351825774608
1224	Herschkowitz	SVM Rb	Distance	32	0	0.168336533032185	0.0648064085659994	0.339814858318439	0.130822348234839
1225	Herschkowitz	SVM Rb	Relief	32	0	0.169462074157726	0.0738151812194872	0.3420869473963	0.149008031091231
1226	Herschkowitz	SVM Rb	T-test	32	0	0.1310551477508	0.0512719638582691	0.264556277016383	0.103500855223593
1227	Herschkowitz	SVM Rb	Distance	400	0	0.151721814417467	0.0616546761350693	0.30627532800756	0.124460060202749
1228	Herschkowitz	SVM Rb	Relief	400	0	0.126415019762846	0.065619547153718	0.2551894188163	0.132463801631803
1229	Herschkowitz	SVM Rb	T-test	400	0	0.120518351214003	0.0520367542301738	0.24328602772595	0.105044709829548
1230	Herschkowitz	SVM Rb	Distance	42	0	0.157756446452099	0.0616348487366873	0.318457220986550	0.124420035352227
1231	Herschkowitz	SVM Rb	Relief	42	0	0.148479954827781	0.0660037621427159	0.299731103546511	0.133239402505234
1232	Herschkowitz	SVM Rb	T-test	42	0	0.133047054394880	0.0592376952378538	0.268577266767386	0.119580988462638
1233	Herschkowitz	SVM Rb	Distance	500	0	0.155349520045172	0.063619419712557	0.313598445881587	0.128426216855675
1234	Herschkowitz	SVM Rb	Relief	500	0	0.131232636928289	0.0661202119511206	0.264914567986353	0.133474475513045
1235	Herschkowitz	SVM Rb	T-test	500	0	0.123557876905703	0.0577029664358982	0.249421808080192	0.116482887052327
1236	Herschkowitz	SVM Rb	Distance	52	0	0.154946922642575	0.0663861760098205	0.312785737096045	0.134011367519176
1237	Herschkowitz	SVM Rb	Relief	52	0	0.150341426689253	0.068659434650232	0.303488789329127	0.138600312348312
1238	Herschkowitz	SVM Rb	T-test	52	0	0.130319781667608	0.0643772038188923	0.263071820155647	0.129955928167248
1239	Herschkowitz	SVM Rb	Distance	600	0	0.154674195369848	0.0689942174224872	0.312235192434871	0.139276126197345
1240	Herschkowitz	SVM Rb	Relief	600	0	0.129236965932618	0.0614272948315944	0.260885979275223	0.12400105380626
1241	Herschkowitz	SVM Rb	T-test	600	0	0.115748353096179	0.0573645513032735	0.233657005401498	0.115799740689062
1242	Herschkowitz	SVM Rb	Distance	62	0	0.162791643139469	0.0683592439585675	0.328621590051922	0.137994328278668
1243	Herschkowitz	SVM Rb	Relief	62	0	0.151933935629588	0.0617943948246291	0.306703529410695	0.124742105257628
1244	Herschkowitz	SVM Rb	T-test	62	0	0.141773197816676	0.0628486620482011	0.286192416236912	0.126870316292718
1245	Herschkowitz	SVM Rb	Distance	700	0	0.153578957274609	0.0657299242915984	0.31002427498603	0.132686615959714
1246	Herschkowitz	SVM Rb	Relief	700	0	0.130323546019198	0.0640220807746827	0.263079419115773	0.129239054148400
1247	Herschkowitz	SVM Rb	T-test	700	0	0.120514586862413	0.0540556057686475	0.243278428765823	0.109120092262315
1248	Herschkowitz	SVM Rb	Distance	72	0	0.156060041407868	0.058952341690286	0.315032749605487	0.119004955598049
1249	Herschkowitz	SVM Rb	Relief	72	0	0.143575192923019	0.0531016763761714	0.289830038449527	0.107194429570379
1250	Herschkowitz	SVM Rb	T-test	72	0	0.140851684547337	0.0662298645876964	0.284332190797915	0.133695827316430
1251	Herschkowitz	SVM Rb	Distance	800	0	0.155210991906644	0.0651950954037093	0.313318804148927	0.131606976267195
1252	Herschkowitz	SVM Rb	Relief	800	0	0.126458309806136	0.0565166049617643	0.255276806857756	0.114088022141036
1253	Herschkowitz	SVM Rb	T-test	800	0	0.119514586862413	0.0559053004915925	0.241259765008186	0.112854003962218
1254	Herschkowitz	SVM Rb	Distance	82	0	0.152167701863354	0.0616208140610433	0.307175424834558	0.124391704061154
1255	Herschkowitz	SVM Rb	Relief	82	0	0.1435275738754	0.0627464383643392	0.289733911603925	0.126663961046934
1256	Herschkowitz	SVM Rb	T-test	82	0	0.133916619612272	0.0596939526527308	0.270332626556636	0.120502018770203
1257	Herschkowitz	SVM Rb	Distance	900	0	0.151535667231319	0.0594848204325764	0.305899559429298	0.120079851136823
1258	Herschkowitz	SVM Rb	Relief	900	0	0.127327875023527	0.057015875037549	0.257032166647006	0.115095880548295
1259	Herschkowitz	SVM Rb	T-test	900	0	0.124376058723885	0.0547042590887492	0.251073442063714	0.110429505210876
1260	Herschkowitz	SVM Rb	Distance	92	0	0.157072463768116	0.0669767936469604	0.317076489931543	0.135203625937892
1261	Herschkowitz	SVM Rb	Relief	92	0	0.133856578204404	0.062370929988494	0.270211423142616	0.125905935897926
1262	Herschkowitz	SVM Rb	T-test	92	0	0.136773762469415	0.0534424317470937	0.276100237292743	0.107882300087880
1263	Herschkowitz	SVM Linear	Distance	100	0	0.182717485413138	0.0583417677245468	0.36884516569018	0.117772412062055
1264	Herschkowitz	SVM Linear	Relief	100	0	0.149977225672878	0.0745140730774995	0.302753589936876	0.150418858755509
1265	Herschkowitz	SVM Linear	T-test	100	0	0.145540560888387	0.0601098458469939	0.293797455531637	0.121341567288510
1266	Herschkowitz	SVM Linear	Distance	1000	0	0.156254281949934	0.0580274737889914	0.315424855948021	0.117137958285104
1267	Herschkowitz	SVM Linear	Relief	1000	0	0.131418784114436	0.071037999139331	0.265290336564614	0.143401834277660
1268	Herschkowitz	SVM Linear	T-test	1000	0	0.128324110671937	0.0613732027363815	0.259043231444517	0.123891860054079
1269	Herschkowitz	SVM Linear	Distance	12	0	0.293265575004705	0.164141118606801	0.592004587624754	0.331345727269647
1270	Herschkowitz	SVM Linear	Relief	12	0	0.242760775456428	0.126103655633631	0.490052379189893	0.254560879333225
1271	Herschkowitz	SVM Linear	T-test	12	0	0.219673630717109	0.103827764351020	0.443447196837297	0.209593344931942
1272	Herschkowitz	SVM Linear	Distance	150	0	0.170384152079804	0.0665599223255586	0.343948312679316	0.134362102909780
1273	Herschkowitz	SVM Linear	Relief	150	0	0.129249952945605	0.0634261313200904	0.26091219568766	0.128036032583030
1274	Herschkowitz	SVM Linear	T-test	150	0	0.145362507058159	0.0617195344386339	0.293438024717648	0.124590987309537
1275	Herschkowitz	SVM Linear	Distance	2	0	0.331389045736872	0.246286705307188	0.668963056307137	0.497170045991595
1276	Herschkowitz	SVM Linear	Relief	2	0	0.422903067946546	0.167634174692194	0.85369909625745	0.338397032992624
1277	Herschkowitz	SVM Linear	T-test	2	0	0.307220214568041	0.246126409909366	0.620174312762155	0.496846463481497
1278	Herschkowitz	SVM Linear	Distance	200	0	0.174841897233202	0.065667751379083	0.352947001261264	0.132561109754512
1279	Herschkowitz	SVM Linear	Relief	200	0	0.13065744400527	0.0646418015750721	0.263753446879005	0.130490062068
1280	Herschkowitz	SVM Linear	T-test	200	0	0.139379258422737	0.0565242504254555	0.281359857544386	0.114103455761500
1281	Herschkowitz	SVM Linear	Distance	22	0	0.178423113118765	0.0765784742396159	0.360176271977728	0.154586190562698
1282	Herschkowitz	SVM Linear	Relief	22	0	0.180223414266893	0.0894053424298854	0.363810474658286	0.18047932450239
1283	Herschkowitz	SVM Linear	T-test	22	0	0.175379823075475	0.064616430384572	0.354032892663359	0.130438846165249
1284	Herschkowitz	SVM Linear	Distance	300	0	0.171522680218332	0.0700213435522503	0.346246618169614	0.14134954849002
1285	Herschkowitz	SVM Linear	Relief	300	0	0.121981554677207	0.0716957543713842	0.246239743527169	0.144729620926002
1286	Herschkowitz	SVM Linear	T-test	300	0	0.135201204592509	0.0616684817892155	0.272925771699846	0.124487929176425
1287	Herschkowitz	SVM Linear	Distance	32	0	0.182341426689253	0.0749117621670672	0.368086029573531	0.151221659307427
1288	Herschkowitz	SVM Linear	Relief	32	0	0.169829474872953	0.075905022714523	0.342828605904658	0.153226718376467
1289	Herschkowitz	SVM Linear	T-test	32	0	0.173791078486731	0.0559735893817455	0.350825751541917	0.112991856269819
1290	Herschkowitz	SVM Linear	Distance	400	0	0.178340297383776	0.0645520840807051	0.360009094854942	0.130308952613695
1291	Herschkowitz	SVM Linear	Relief	400	0	0.127604931300583	0.0650086776380884	0.257591450112325	0.131230661479956
1292	Herschkowitz	SVM Linear	T-test	400	0	0.133557312252964	0.0675963203268676	0.269607305812549	0.136454241993510
1293	Herschkowitz	SVM Linear	Distance	42	0	0.178613589309241	0.071018419853087	0.360560779360135	0.143362310282118
1294	Herschkowitz	SVM Linear	Relief	42	0	0.165806700545831	0.068122162397208	0.334707977165342	0.137515740323148
1295	Herschkowitz	SVM Linear	T-test	42	0	0.168288913984566	0.0593559663641392	0.339718731472838	0.119819738098845
1296	Herschkowitz	SVM Linear	Distance	500	0	0.183379258422737	0.0641995617749248	0.370181062880441	0.129597328611258
1297	Herschkowitz	SVM Linear	Relief	500	0	0.133323546019198	0.0662598582432358	0.269135410388686	0.133756374421826
1298	Herschkowitz	SVM Linear	T-test	500	0	0.133683418031244	0.0634087822264145	0.269861870976791	0.128001010596399
1299	Herschkowitz	SVM Linear	Distance	52	0	0.179765104460757	0.0705225023836713	0.362885301262869	0.142361219659829
1300	Herschkowitz	SVM Linear	Relief	52	0	0.165456051195182	0.0793199795635211	0.334000134029547	0.160120368001436
1301	Herschkowitz	SVM Linear	T-test	52	0	0.160016751364577	0.0648861944492471	0.323020016594582	0.130983409105722
1302	Herschkowitz	SVM Linear	Distance	600	0	0.173660643704122	0.0651116882579276	0.35056244757353	0.131438605284877
1303	Herschkowitz	SVM Linear	Relief	600	0	0.130375494071146	0.0636868412439222	0.263184284765521	0.128562318257526
1304	Herschkowitz	SVM Linear	T-test	600	0	0.130878223226049	0.063538238855331	0.264199125890431	0.128262340001379
1305	Herschkowitz	SVM Linear	Distance	62	0	0.183907961603614	0.0655236951706866	0.371248336830225	0.132270308707560
1306	Herschkowitz	SVM Linear	Relief	62	0	0.164329945416902	0.0731621065256785	0.331726905107667	0.147689692875810
1307	Herschkowitz	SVM Linear	T-test	62	0	0.157345755693582	0.0731451424172668	0.317628174436736	0.147655448044978
1308	Herschkowitz	SVM Linear	Distance	700	0	0.165977225672878	0.0660686154804173	0.335052210059078	0.133370319587614
1309	Herschkowitz	SVM Linear	Relief	700	0	0.132327875023527	0.0688703361072638	0.267125485435194	0.139026051476055
1310	Herschkowitz	SVM Linear	T-test	700	0	0.133825710521363	0.0678526248795265	0.270149111669578	0.136971634704880
1311	Herschkowitz	SVM Linear	Distance	72	0	0.182843591191417	0.073677264124046	0.369099730854422	0.148729622849106
1312	Herschkowitz	SVM Linear	Relief	72	0	0.168953322040279	0.073186756769762	0.341059947935187	0.147739453430158
1313	Herschkowitz	SVM Linear	T-test	72	0	0.146322981366460	0.0695945976844924	0.295376899393956	0.140488092073055
1314	Herschkowitz	SVM Linear	Distance	800	0	0.160890645586298	0.0619688191764551	0.324784115187977	0.125094209375109
1315	Herschkowitz	SVM Linear	Relief	800	0	0.132371165066817	0.0674475338839551	0.26721287347665	0.136153892193575
1316	Herschkowitz	SVM Linear	T-test	800	0	0.130951816299642	0.0605910824194088	0.264347685560907	0.122313022116094
1317	Herschkowitz	SVM Linear	Distance	82	0	0.180591944287596	0.0656820484229348	0.364554412854682	0.132589970678777
1318	Herschkowitz	SVM Linear	Relief	82	0	0.158376058723885	0.0786321647311883	0.319708009823393	0.158731901127440
1319	Herschkowitz	SVM Linear	T-test	82	0	0.143773762469415	0.0614109994961253	0.290230883596206	0.12396815900313
1320	Herschkowitz	SVM Linear	Distance	900	0	0.160890645586298	0.05906684359514	0.324784115187977	0.119236096443559
1321	Herschkowitz	SVM Linear	Relief	900	0	0.128466403162055	0.0692863489418661	0.259330472137303	0.139865841507978
1322	Herschkowitz	SVM Linear	T-test	900	0	0.1280551477508	0.0600101391228864	0.25850028574347	0.121140292938162
1323	Herschkowitz	SVM Linear	Distance	92	0	0.194618482966309	0.0637462829911954	0.392869278130501	0.128682311158437
1324	Herschkowitz	SVM Linear	Relief	92	0	0.144535667231319	0.0626824573680586	0.291768913125835	0.126534804928565
1325	Herschkowitz	SVM Linear	T-test	92	0	0.141687182382835	0.0567893279926255	0.286018779998019	0.114638558239308
1326	Herschkowitz	NN One layer	Distance	100	0	0.179813288161114	0.0697970148066258	0.36298256795249	0.140896704181431
1327	Herschkowitz	NN One layer	Relief	100	0	0.146630905326558	0.0640157865353321	0.295998494332314	0.129226348195541
1328	Herschkowitz	NN One layer	T-test	100	0	0.168119518162996	0.0719742133860063	0.339376778267139	0.145291736046807
1329	Herschkowitz	NN One layer	Distance	12	0	0.200974967061924	0.0944625676107815	0.405700882200318	0.190688161689277
1330	Herschkowitz	NN One layer	Relief	12	0	0.231739130434783	0.0995101303693183	0.467803383835151	0.200877493694337
1331	Herschkowitz	NN One layer	T-test	12	0	0.203518351214003	0.0792488142910153	0.410835119609872	0.159976709245026
1332	Herschkowitz	NN One layer	Distance	150	0	0.162859777903256	0.061793960734214	0.328759131230214	0.124741228975039
1333	Herschkowitz	NN One layer	Relief	150	0	0.135150385846038	0.0626136122810268	0.272823185738137	0.126395829846482
1334	Herschkowitz	NN One layer	T-test	150	0	0.153638998682477	0.0888736707638298	0.310145478400049	0.179406058179161
1335	Herschkowitz	NN One layer	Distance	2	0	0.148804630152456	0.0780654204509185	0.300386513857433	0.157587834989011
1336	Herschkowitz	NN One layer	Relief	2	0	0.329135704874835	0.146404424171024	0.66441431877534	0.295541305031850
1337	Herschkowitz	NN One layer	T-test	2	0	0.177224543572370	0.0827891906959176	0.357756763073411	0.167123538781998
1338	Herschkowitz	NN One layer	Distance	22	0	0.223473931865236	0.0951907429116766	0.45111872703313	0.192158102778401
1339	Herschkowitz	NN One layer	Relief	22	0	0.191621682665161	0.0980913285858018	0.386819745973696	0.198013409954681
1340	Herschkowitz	NN One layer	T-test	22	0	0.191626576322229	0.0769748425502235	0.386829624621861	0.155386324905998
1341	Herschkowitz	NN One layer	Distance	32	0	0.233665537361190	0.0987148984880221	0.471692151679951	0.199272187916646
1342	Herschkowitz	NN One layer	Relief	32	0	0.179461509504988	0.0830733331511626	0.362272445128657	0.167697126858407
1343	Herschkowitz	NN One layer	T-test	32	0	0.183616224355355	0.0703532921552655	0.370659417420412	0.142019641104325
1344	Herschkowitz	NN One layer	Distance	42	0	0.213868435911914	0.0748260296148759	0.431728460478024	0.151048594111469
1345	Herschkowitz	NN One layer	Relief	42	0	0.17001185770751	0.0839885046249253	0.343196775522793	0.169544550344516
1346	Herschkowitz	NN One layer	T-test	42	0	0.183322981366460	0.0694287855262423	0.370067458426548	0.140153373078620
1347	Herschkowitz	NN One layer	Distance	52	0	0.212245623941276	0.0783903830814862	0.428452548767436	0.158243825273925
1348	Herschkowitz	NN One layer	Relief	52	0	0.155175795219273	0.071545488599968	0.313247753871744	0.144426284859231
1349	Herschkowitz	NN One layer	T-test	52	0	0.175682853378506	0.0797153967657898	0.354644608953552	0.160918582376803
1350	Herschkowitz	NN One layer	Distance	62	0	0.200002070393375	0.0725738741169888	0.403736930955593	0.14650224943132
1351	Herschkowitz	NN One layer	Relief	62	0	0.157547524938829	0.0700288944771685	0.318035478699523	0.141364791268489
1352	Herschkowitz	NN One layer	T-test	62	0	0.166028609072087	0.0746848781219726	0.335155935864806	0.150763656708408
1353	Herschkowitz	NN One layer	Distance	72	0	0.187678524374177	0.0831099369852432	0.378859835241058	0.167771017691656
1354	Herschkowitz	NN One layer	Relief	72	0	0.162795972143798	0.0704404493490756	0.328630328856068	0.142195582172687
1355	Herschkowitz	NN One layer	T-test	72	0	0.169032373423678	0.0813853578909442	0.341219526097846	0.164289672376815
1356	Herschkowitz	NN One layer	Distance	82	0	0.187086015433842	0.0800524056681888	0.377663758917127	0.161598890034077
1357	Herschkowitz	NN One layer	Relief	82	0	0.152163372859025	0.0654926082616954	0.307166686030413	0.132207554691042
1358	Herschkowitz	NN One layer	T-test	82	0	0.175600602296254	0.093777510611035	0.354478571674785	0.189305261951973
1359	Herschkowitz	NN One layer	Distance	92	0	0.178777526821005	0.0613337929794329	0.360891714073650	0.123812305006030
1360	Herschkowitz	NN One layer	Relief	92	0	0.146721814417467	0.065221209021613	0.296182009219372	0.131659690881237
1361	Herschkowitz	NN One layer	T-test	92	0	0.156899303594956	0.0586694079503619	0.316726937765718	0.118433807511452
1362	Herschkowitz	NN No layer	Distance	100	0	0.218821946169772	0.0745830425174094	0.441727932108648	0.150558084864240
1363	Herschkowitz	NN No layer	Relief	100	0	0.150397139092791	0.0684562674846326	0.303601253939001	0.138190186154374
1364	Herschkowitz	NN No layer	T-test	100	0	0.170301900997553	0.0714773118629702	0.34378227540055	0.144288658951139
1365	Herschkowitz	NN No layer	Distance	12	0	0.161427442123094	0.0788261417238518	0.325867726902034	0.159123475452346
1366	Herschkowitz	NN No layer	Relief	12	0	0.219323546019198	0.0712481898577518	0.442740493545521	0.143826138663127
1367	Herschkowitz	NN No layer	T-test	12	0	0.171405232448711	0.0667669317261488	0.346009530613663	0.134779985284242
1368	Herschkowitz	NN No layer	Distance	150	0	0.201341426689253	0.0780887053500133	0.406440640968645	0.157634839370914
1369	Herschkowitz	NN No layer	Relief	150	0	0.144916619612272	0.0748568117079751	0.292537927890649	0.151110732807192
1370	Herschkowitz	NN No layer	T-test	150	0	0.168227178618483	0.0717940017515616	0.339594108526761	0.144927949351649
1371	Herschkowitz	NN No layer	Distance	2	0	0.136670431018257	0.0619225869047814	0.275891645837267	0.125000881963848
1372	Herschkowitz	NN No layer	Relief	2	0	0.339942593638246	0.157053158579006	0.686229793454858	0.317037519245953
1373	Herschkowitz	NN No layer	T-test	2	0	0.146107660455487	0.0725679595637898	0.294942238874713	0.146490309937134
1374	Herschkowitz	NN No layer	Distance	200	0	0.175864671560324	0.0706428522196082	0.355011638727668	0.142604165511873
1375	Herschkowitz	NN No layer	Relief	200	0	0.135297571993224	0.0693747882100724	0.273120305079088	0.140044370653458
1376	Herschkowitz	NN No layer	T-test	200	0	0.152923583662714	0.0705652473193	0.308701296027985	0.142447507312206
1377	Herschkowitz	NN No layer	Distance	22	0	0.244314323357802	0.108889774584318	0.493188470034151	0.219811841530692
1378	Herschkowitz	NN No layer	Relief	22	0	0.202600602296254	0.084810622775105	0.408982493131001	0.171204130458780
1379	Herschkowitz	NN No layer	T-test	22	0	0.214404103143234	0.0691332881500361	0.432809792504043	0.139556863234796
1380	Herschkowitz	NN No layer	Distance	300	0	0.17609843779409	0.0525247113329573	0.355483534151531	0.106029731148218
1381	Herschkowitz	NN No layer	Relief	300	0	0.126795407491060	0.0682932334556891	0.255957293737095	0.137861075268884
1382	Herschkowitz	NN No layer	T-test	300	0	0.142963109354414	0.0683423788436252	0.288594447532938	0.137960283282366
1383	Herschkowitz	NN No layer	Distance	32	0	0.247217955957086	0.0812468043845696	0.499049927927822	0.164009979435003
1384	Herschkowitz	NN No layer	Relief	32	0	0.182148691887822	0.0875322872342661	0.367696962815047	0.176698255862939
1385	Herschkowitz	NN No layer	T-test	32	0	0.207131375870506	0.0785992582861314	0.418128601539405	0.158665474079411
1386	Herschkowitz	NN No layer	Distance	400	0	0.191003199698852	0.0648561308022645	0.385571236824892	0.130922720711136
1387	Herschkowitz	NN No layer	Relief	400	0	0.131193675889328	0.0659333680459224	0.264835918749042	0.133097300493285
1388	Herschkowitz	NN No layer	T-test	400	0	0.145647092038396	0.0800748432001049	0.294012506103221	0.161644183866566
1389	Herschkowitz	NN No layer	Distance	42	0	0.227863542254847	0.0886405661775786	0.459979874436786	0.178935498399156
1390	Herschkowitz	NN No layer	Relief	42	0	0.170122717861848	0.0775526337725523	0.343420564898522	0.156552691105994
1391	Herschkowitz	NN No layer	T-test	42	0	0.189426877470356	0.065514888289338	0.382389172271868	0.132252530575364
1392	Herschkowitz	NN No layer	Distance	500	0	0.182006964050442	0.070076347925934	0.36741086196628	0.141460583825687
1393	Herschkowitz	NN No layer	Relief	500	0	0.135418784114436	0.069149110778273	0.273364991595165	0.139588803800968
1394	Herschkowitz	NN No layer	T-test	500	0	0.145907396950875	0.067201646356316	0.294537974195977	0.135657527953075
1395	Herschkowitz	NN No layer	Distance	52	0	0.232738001129305	0.08936042295869	0.469819767904751	0.180388647193876
1396	Herschkowitz	NN No layer	Relief	52	0	0.172253152644457	0.0855472849710947	0.347721196382185	0.172691203735446
1397	Herschkowitz	NN No layer	T-test	52	0	0.186375494071146	0.0732932157058364	0.376229455193227	0.147954358226088
1398	Herschkowitz	NN No layer	Distance	600	0	0.180236401279880	0.0675311395904958	0.363836691070723	0.136322664003300
1399	Herschkowitz	NN No layer	Relief	600	0	0.128561641257293	0.0655887536279387	0.259522725828507	0.132401639857342
1400	Herschkowitz	NN No layer	T-test	600	0	0.147136834180312	0.0645137613694571	0.297019794573332	0.130231591945405
1401	Herschkowitz	NN No layer	Distance	62	0	0.228239600978731	0.0813040687206255	0.460739010553436	0.164125576874805
1402	Herschkowitz	NN No layer	Relief	62	0	0.173170336909467	0.0866369960713936	0.349572683017037	0.174890964039915
1403	Herschkowitz	NN No layer	T-test	62	0	0.189339732731037	0.0739190357805281	0.382213256344937	0.14921767852967
1404	Herschkowitz	NN No layer	Distance	700	0	0.176872764916243	0.0658168656639526	0.357046640249578	0.132862121357125
1405	Herschkowitz	NN No layer	Relief	700	0	0.133284584980237	0.0665863902275284	0.269056761151375	0.134415532704227
1406	Herschkowitz	NN No layer	T-test	700	0	0.143422548466027	0.0661249651986473	0.289521900616392	0.133484070721558
1407	Herschkowitz	NN No layer	Distance	72	0	0.228050254093732	0.0907170740706417	0.460356782859067	0.183127269625331
1408	Herschkowitz	NN No layer	Relief	72	0	0.164408432147563	0.0746296870686859	0.331885343426307	0.150652244529393
1409	Herschkowitz	NN No layer	T-test	72	0	0.183525879917184	0.0735703504481946	0.370477042377373	0.148513800086469
1410	Herschkowitz	NN No layer	Distance	800	0	0.178375494071146	0.0720971130658163	0.360080145132126	0.145539829176265
1411	Herschkowitz	NN No layer	Relief	800	0	0.127414455110107	0.0653727385259279	0.257206942729918	0.131965577999811
1412	Herschkowitz	NN No layer	T-test	800	0	0.138955580651233	0.0640711015241449	0.280504594582134	0.129338010558711
1413	Herschkowitz	NN No layer	Distance	82	0	0.227051383399209	0.0942641806301826	0.458340398789467	0.190287685081555
1414	Herschkowitz	NN No layer	Relief	82	0	0.152358178053830	0.0747709284526489	0.307559932216966	0.150937363392277
1415	Herschkowitz	NN No layer	T-test	82	0	0.17675588179936	0.0713730057113287	0.356810692537646	0.144078099903122
1416	Herschkowitz	NN No layer	Distance	900	0	0.164661208356861	0.0649559177827669	0.33239561359881	0.131124157072160
1417	Herschkowitz	NN No layer	Relief	900	0	0.129423113118765	0.0660002390529779	0.261261747853485	0.133232290571665
1418	Herschkowitz	NN No layer	T-test	900	0	0.137561076604555	0.0541372329636685	0.277689559803226	0.109284870122542
1419	Herschkowitz	NN No layer	Distance	92	0	0.233358742706569	0.0868943525084868	0.471072836429631	0.175410480152269
1420	Herschkowitz	NN No layer	Relief	92	0	0.153306230001882	0.0712922661111781	0.309473730324856	0.143915113798492
1421	Herschkowitz	NN No layer	T-test	92	0	0.160461509504988	0.0710205925780265	0.323917833733542	0.143366696283209
1422	Sorlie	DT Gini	Distance	100	0	0.266285714285714	0.0980764604103889	0.716685109901778	0.263964362476383
1423	Sorlie	DT Gini	Relief	100	0	0.271714285714286	0.107001461608424	0.731295643258144	0.287985236001818
1424	Sorlie	DT Gini	T-test	100	0	0.263714285714286	0.102004029650207	0.709764330943499	0.274535077468874
1425	Sorlie	DT Gini	Distance	1000	0	0.256571428571429	0.103734872098073	0.690539944948279	0.279193491132929
1426	Sorlie	DT Gini	Relief	1000	0	0.266285714285714	0.103216985638508	0.716685109901778	0.277799644244878
1427	Sorlie	DT Gini	T-test	1000	0	0.262285714285714	0.101165588890612	0.705919453744455	0.272278486237351
1428	Sorlie	DT Gini	Distance	12	0	0.274761904761905	0.0898693268278129	0.739498047949438	0.241875567929576
1429	Sorlie	DT Gini	Relief	12	0	0.267523809523810	0.107054558151572	0.720017336807616	0.288128140783486
1430	Sorlie	DT Gini	T-test	12	0	0.289523809523810	0.10631850022556	0.779228445672891	0.286147104147658
1431	Sorlie	DT Gini	Distance	150	0	0.266285714285714	0.105215204472374	0.716685109901778	0.283177678467998
1432	Sorlie	DT Gini	Relief	150	0	0.260857142857143	0.0970302230079026	0.702074576545411	0.261148504442859
1433	Sorlie	DT Gini	T-test	150	0	0.263714285714286	0.102004029650207	0.709764330943499	0.274535077468874
1434	Sorlie	DT Gini	Distance	2	0	0.267714285714286	0.100197823672764	0.720529987100822	0.269673829343261
1435	Sorlie	DT Gini	Relief	2	0	0.289714285714286	0.115531595817325	0.779741095966097	0.310943358969030
1436	Sorlie	DT Gini	T-test	2	0	0.290857142857143	0.119750461694447	0.782816997725332	0.322298073820768
1437	Sorlie	DT Gini	Distance	200	0	0.266285714285714	0.105215204472374	0.716685109901778	0.283177678467998
1438	Sorlie	DT Gini	Relief	200	0	0.262285714285714	0.0935755766309312	0.705919453744455	0.251850620682955
1439	Sorlie	DT Gini	T-test	200	0	0.262285714285714	0.101165588890612	0.705919453744455	0.272278486237351
1440	Sorlie	DT Gini	Distance	22	0	0.279047619047619	0.0840349473016722	0.75103267954657	0.226172836962137
1441	Sorlie	DT Gini	Relief	22	0	0.259809523809524	0.099129255435361	0.699254999932779	0.266797869787131
1442	Sorlie	DT Gini	T-test	22	0	0.267619047619048	0.110367729339594	0.720273661954219	0.297045256233636
1443	Sorlie	DT Gini	Distance	300	0	0.260571428571429	0.107904280712600	0.701305601105602	0.290415096013772
1444	Sorlie	DT Gini	Relief	300	0	0.263714285714286	0.100075819283467	0.709764330943499	0.269345465017045
1445	Sorlie	DT Gini	T-test	300	0	0.260761904761905	0.103027250186961	0.701818251398808	0.277288987586823
1446	Sorlie	DT Gini	Distance	32	0	0.274571428571429	0.093386322000326	0.738985397656232	0.251341258113136
1447	Sorlie	DT Gini	Relief	32	0	0.270761904761905	0.0923718849807532	0.728732391792115	0.248610988076641
1448	Sorlie	DT Gini	T-test	32	0	0.275904761904762	0.105608427198846	0.742573949708673	0.284236003634609
1449	Sorlie	DT Gini	Distance	400	0	0.256571428571429	0.103734872098073	0.690539944948279	0.279193491132929
1450	Sorlie	DT Gini	Relief	400	0	0.262285714285714	0.100265001271095	0.705919453744455	0.269854632074536
1451	Sorlie	DT Gini	T-test	400	0	0.259428571428571	0.102498926311212	0.698229699346367	0.275867049290319
1452	Sorlie	DT Gini	Distance	42	0	0.269333333333333	0.0964891590004724	0.724887514593071	0.259692277177085
1453	Sorlie	DT Gini	Relief	42	0	0.270761904761905	0.0980866989405147	0.728732391792115	0.263991918600106
1454	Sorlie	DT Gini	T-test	42	0	0.271714285714286	0.110612370409347	0.731295643258144	0.297703686643366
1455	Sorlie	DT Gini	Distance	500	0	0.256571428571429	0.103734872098073	0.690539944948279	0.279193491132929
1456	Sorlie	DT Gini	Relief	500	0	0.260857142857143	0.101464540540926	0.702074576545411	0.273083088906089
1457	Sorlie	DT Gini	T-test	500	0	0.262285714285714	0.101165588890612	0.705919453744455	0.272278486237351
1458	Sorlie	DT Gini	Distance	52	0	0.270666666666667	0.0940615371477887	0.728476066645512	0.253158541640586
1459	Sorlie	DT Gini	Relief	52	0	0.265428571428571	0.099085596740961	0.714378183582351	0.266680366164084
1460	Sorlie	DT Gini	T-test	52	0	0.267523809523810	0.1089824368827	0.720017336807616	0.293316860666571
1461	Sorlie	DT Gini	Distance	600	0	0.256571428571429	0.103734872098073	0.690539944948279	0.279193491132929
1462	Sorlie	DT Gini	Relief	600	0	0.260857142857143	0.101464540540926	0.702074576545411	0.273083088906089
1463	Sorlie	DT Gini	T-test	600	0	0.262285714285714	0.101165588890612	0.705919453744455	0.272278486237351
1464	Sorlie	DT Gini	Distance	62	0	0.266380952380952	0.0960095576558678	0.716941435048381	0.258401471384934
1465	Sorlie	DT Gini	Relief	62	0	0.259619047619048	0.0928327943956434	0.698742349639573	0.249851486146736
1466	Sorlie	DT Gini	T-test	62	0	0.266095238095238	0.103198153351243	0.716172459608572	0.277748958762539
1467	Sorlie	DT Gini	Distance	700	0	0.256571428571429	0.103734872098073	0.690539944948279	0.279193491132929
1468	Sorlie	DT Gini	Relief	700	0	0.262190476190476	0.102864746146651	0.705663128597852	0.276851621931285
1469	Sorlie	DT Gini	T-test	700	0	0.262285714285714	0.101165588890612	0.705919453744455	0.272278486237351
1470	Sorlie	DT Gini	Distance	72	0	0.265047619047619	0.098329844847375	0.71335288299594	0.264646324907435
1471	Sorlie	DT Gini	Relief	72	0	0.259619047619048	0.0928327943956434	0.698742349639573	0.249851486146736
1472	Sorlie	DT Gini	T-test	72	0	0.256666666666667	0.104943962313528	0.690796270094882	0.282447653513623
1473	Sorlie	DT Gini	Distance	800	0	0.256571428571429	0.103734872098073	0.690539944948279	0.279193491132929
1474	Sorlie	DT Gini	Relief	800	0	0.264857142857143	0.106413737680021	0.712840232702734	0.286403427569663
1475	Sorlie	DT Gini	T-test	800	0	0.262285714285714	0.101165588890612	0.705919453744455	0.272278486237351
1476	Sorlie	DT Gini	Distance	82	0	0.265047619047619	0.098329844847375	0.71335288299594	0.264646324907435
1477	Sorlie	DT Gini	Relief	82	0	0.259619047619048	0.0928327943956434	0.698742349639573	0.249851486146736
1478	Sorlie	DT Gini	T-test	82	0	0.263714285714286	0.102004029650207	0.709764330943499	0.274535077468874
1479	Sorlie	DT Gini	Distance	900	0	0.256571428571429	0.103734872098073	0.690539944948279	0.279193491132929
1480	Sorlie	DT Gini	Relief	900	0	0.266285714285714	0.103216985638508	0.716685109901778	0.277799644244878
1481	Sorlie	DT Gini	T-test	900	0	0.262285714285714	0.101165588890612	0.705919453744455	0.272278486237351
1482	Sorlie	DT Gini	Distance	92	0	0.264857142857143	0.098307628582769	0.712840232702734	0.264586531740974
1483	Sorlie	DT Gini	Relief	92	0	0.270380952380952	0.107479936234837	0.727707091205703	0.289273009328809
1484	Sorlie	DT Gini	T-test	92	0	0.263714285714286	0.102004029650207	0.709764330943499	0.274535077468874
1485	Sorlie	DT Information	Distance	100	0	0.270761904761905	0.093601140938988	0.728732391792115	0.251919424820565
1486	Sorlie	DT Information	Relief	100	0	0.266571428571429	0.097658694454343	0.717454085341586	0.262839981317127
1487	Sorlie	DT Information	T-test	100	0	0.282952380952381	0.101431696708354	0.761542010557289	0.272994692553998
1488	Sorlie	DT Information	Distance	1000	0	0.269142857142857	0.0975484586803936	0.724374864299866	0.262543291207483
1489	Sorlie	DT Information	Relief	1000	0	0.263619047619048	0.101662609760584	0.709508005796896	0.273616175184636
1490	Sorlie	DT Information	T-test	1000	0	0.262095238095238	0.102916694418820	0.705406803451249	0.27699143624032
1491	Sorlie	DT Information	Distance	12	0	0.276285714285714	0.0905374964922863	0.743599250295085	0.243673889145194
1492	Sorlie	DT Information	Relief	12	0	0.278857142857143	0.109855668271411	0.750520029253364	0.295667087885732
1493	Sorlie	DT Information	T-test	12	0	0.284476190476190	0.111318834936897	0.765643212902936	0.299605075191102
1494	Sorlie	DT Information	Distance	150	0	0.272	0.0975883001660918	0.732064618697953	0.262650521141439
1495	Sorlie	DT Information	Relief	150	0	0.262380952380952	0.099706868254038	0.706175778891058	0.268352465036615
1496	Sorlie	DT Information	T-test	150	0	0.284285714285714	0.0970872475599222	0.76513056260973	0.261301981122751
1497	Sorlie	DT Information	Distance	2	0	0.263523809523810	0.0988695884505697	0.709251680650293	0.266098998418713
1498	Sorlie	DT Information	Relief	2	0	0.296952380952381	0.110856221129688	0.79922180710792	0.298359989895591
1499	Sorlie	DT Information	T-test	2	0	0.288	0.126761693751061	0.775127243327245	0.341168202210946
1500	Sorlie	DT Information	Distance	200	0	0.272	0.100337899202555	0.732064618697953	0.270050830590706
1501	Sorlie	DT Information	Relief	200	0	0.258095238095238	0.103226669477	0.694641147293926	0.277825707463749
1502	Sorlie	DT Information	T-test	200	0	0.272	0.099056776133484	0.732064618697953	0.266602797976498
1503	Sorlie	DT Information	Distance	22	0	0.280190476190476	0.0939433861630794	0.754108581305805	0.252840548421578
1504	Sorlie	DT Information	Relief	22	0	0.247428571428571	0.112056985562382	0.665932730874399	0.301591744147672
1505	Sorlie	DT Information	T-test	22	0	0.270666666666667	0.111058916890826	0.728476066645512	0.298905528112833
1506	Sorlie	DT Information	Distance	300	0	0.266380952380952	0.100755671343967	0.716941435048381	0.271175228397344
1507	Sorlie	DT Information	Relief	300	0	0.258095238095238	0.102344220137838	0.694641147293926	0.275450670923329
1508	Sorlie	DT Information	T-test	300	0	0.270571428571429	0.0993695243724696	0.728219741498909	0.26744453297768
1509	Sorlie	DT Information	Distance	32	0	0.274571428571429	0.110122628838886	0.738985397656232	0.296385589304982
1510	Sorlie	DT Information	Relief	32	0	0.261047619047619	0.102775991094281	0.702587226838617	0.276612745337275
1511	Sorlie	DT Information	T-test	32	0	0.273238095238095	0.0928609552928959	0.735396845603791	0.249927278780961
1512	Sorlie	DT Information	Distance	400	0	0.267809523809524	0.102559046853683	0.720786312247425	0.276028858562378
1513	Sorlie	DT Information	Relief	400	0	0.258095238095238	0.102344220137838	0.694641147293926	0.275450670923329
1514	Sorlie	DT Information	T-test	400	0	0.266380952380952	0.100253785050751	0.716941435048381	0.269824444581634
1515	Sorlie	DT Information	Distance	42	0	0.281809523809524	0.104512867705094	0.758466108798054	0.281287399432203
1516	Sorlie	DT Information	Relief	42	0	0.264857142857143	0.0993611413053382	0.712840232702734	0.267421970673110
1517	Sorlie	DT Information	T-test	42	0	0.272952380952381	0.0941455309542517	0.734627870163982	0.253384603750517
1518	Sorlie	DT Information	Distance	500	0	0.267809523809524	0.102559046853683	0.720786312247425	0.276028858562378
1519	Sorlie	DT Information	Relief	500	0	0.260952380952381	0.100011568584391	0.702330901692014	0.269172539783516
1520	Sorlie	DT Information	T-test	500	0	0.262095238095238	0.102916694418820	0.705406803451249	0.27699143624032
1521	Sorlie	DT Information	Distance	52	0	0.272190476190476	0.091153213466311	0.732577268991159	0.245331038453338
1522	Sorlie	DT Information	Relief	52	0	0.253904761904762	0.105428746127291	0.683362840843397	0.283752407476023
1523	Sorlie	DT Information	T-test	52	0	0.281428571428571	0.097415583549899	0.757440808211643	0.262185669215792
1524	Sorlie	DT Information	Distance	600	0	0.267809523809524	0.102559046853683	0.720786312247425	0.276028858562378
1525	Sorlie	DT Information	Relief	600	0	0.260952380952381	0.0979072046524001	0.702330901692014	0.263508825153095
1526	Sorlie	DT Information	T-test	600	0	0.262095238095238	0.102916694418820	0.705406803451249	0.27699143624032
1527	Sorlie	DT Information	Distance	62	0	0.272095238095238	0.087578316894527	0.732320943844556	0.235709511630884
1528	Sorlie	DT Information	Relief	62	0	0.252476190476190	0.101711441198037	0.679517963644353	0.273747600800956
1529	Sorlie	DT Information	T-test	62	0	0.278761904761905	0.0959169681955174	0.750263704106761	0.258152274811453
1530	Sorlie	DT Information	Distance	700	0	0.266476190476190	0.101230158571427	0.717197760194983	0.272452269982813
1531	Sorlie	DT Information	Relief	700	0	0.260952380952381	0.0979072046524001	0.702330901692014	0.263508825153095
1532	Sorlie	DT Information	T-test	700	0	0.262095238095238	0.102916694418820	0.705406803451249	0.27699143624032
1533	Sorlie	DT Information	Distance	72	0	0.276380952380952	0.0899038724404618	0.743855575441688	0.241968544476456
1534	Sorlie	DT Information	Relief	72	0	0.260952380952381	0.0977700365889615	0.702330901692014	0.263139649101408
1535	Sorlie	DT Information	T-test	72	0	0.289809523809524	0.104496571846625	0.7799974211127	0.281243540529936
1536	Sorlie	DT Information	Distance	800	0	0.269142857142857	0.0975484586803936	0.724374864299866	0.262543291207483
1537	Sorlie	DT Information	Relief	800	0	0.263619047619048	0.101662609760584	0.709508005796896	0.273616175184636
1538	Sorlie	DT Information	T-test	800	0	0.262095238095238	0.102916694418820	0.705406803451249	0.27699143624032
1539	Sorlie	DT Information	Distance	82	0	0.276380952380952	0.0899038724404618	0.743855575441688	0.241968544476456
1540	Sorlie	DT Information	Relief	82	0	0.266571428571429	0.097658694454343	0.717454085341586	0.262839981317127
1541	Sorlie	DT Information	T-test	82	0	0.287238095238095	0.102986277501885	0.773076642154421	0.277178713126981
1542	Sorlie	DT Information	Distance	900	0	0.269142857142857	0.0975484586803936	0.724374864299866	0.262543291207483
1543	Sorlie	DT Information	Relief	900	0	0.263619047619048	0.101662609760584	0.709508005796896	0.273616175184636
1544	Sorlie	DT Information	T-test	900	0	0.262095238095238	0.102916694418820	0.705406803451249	0.27699143624032
1545	Sorlie	DT Information	Distance	92	0	0.272095238095238	0.087578316894527	0.732320943844556	0.235709511630884
1546	Sorlie	DT Information	Relief	92	0	0.266571428571429	0.097658694454343	0.717454085341586	0.262839981317127
1547	Sorlie	DT Information	T-test	92	0	0.282952380952381	0.101431696708354	0.761542010557289	0.272994692553998
1548	Sorlie	SVM Poly2	Distance	100	0	0.209904761904762	0.0892782439375668	0.564940623112846	0.240284719140359
1549	Sorlie	SVM Poly2	Relief	100	0	0.205047619047619	0.0868641690677626	0.551868040636097	0.233787444143773
1550	Sorlie	SVM Poly2	T-test	100	0	0.187523809523810	0.0925314614558525	0.504704213661159	0.24904047444207
1551	Sorlie	SVM Poly2	Distance	1000	0	0.195619047619048	0.0993562508562044	0.526491851122407	0.267408808449653
1552	Sorlie	SVM Poly2	Relief	1000	0	0.216	0.0912617931410263	0.581345432495433	0.245623271314253
1553	Sorlie	SVM Poly2	T-test	1000	0	0.203809523809524	0.105969713916199	0.548535813730259	0.285208375777918
1554	Sorlie	SVM Poly2	Distance	12	0	0.252476190476190	0.112149990797724	0.679517963644353	0.301842059743803
1555	Sorlie	SVM Poly2	Relief	12	0	0.260952380952381	0.105154314103754	0.702330901692014	0.283013797275035
1556	Sorlie	SVM Poly2	T-test	12	0	0.257047619047619	0.100101711428168	0.691821570681294	0.269415151498803
1557	Sorlie	SVM Poly2	Distance	150	0	0.197142857142857	0.092441946341867	0.530593053468054	0.248799552207557
1558	Sorlie	SVM Poly2	Relief	150	0	0.205333333333333	0.090691473197085	0.552637016075906	0.244088304210219
1559	Sorlie	SVM Poly2	T-test	150	0	0.194380952380952	0.0900567742728904	0.52315962421657	0.242380066614894
1560	Sorlie	SVM Poly2	Distance	2	0	0.443904761904762	0.226047553434076	1.19473150831623	0.608387558868831
1561	Sorlie	SVM Poly2	Relief	2	0	0.412761904761905	0.179224113329746	1.11091318537708	0.482366294802278
1562	Sorlie	SVM Poly2	T-test	2	0	0.386380952380952	0.188448905430326	1.03991111976807	0.507194029771684
1563	Sorlie	SVM Poly2	Distance	200	0	0.187523809523810	0.0830427531317595	0.504704213661159	0.223502431643492
1564	Sorlie	SVM Poly2	Relief	200	0	0.208	0.0860776231797362	0.559814120180788	0.231670523498161
1565	Sorlie	SVM Poly2	T-test	200	0	0.195904761904762	0.100964894616547	0.527260826562216	0.271738334850519
1566	Sorlie	SVM Poly2	Distance	22	0	0.245047619047619	0.10289983097183	0.659524602209325	0.276946049722340
1567	Sorlie	SVM Poly2	Relief	22	0	0.239428571428571	0.112642215784751	0.644401418559753	0.303166840984399
1568	Sorlie	SVM Poly2	T-test	22	0	0.228666666666667	0.103017951895281	0.615436676993622	0.277263962034055
1569	Sorlie	SVM Poly2	Distance	300	0	0.181809523809524	0.0857719814458525	0.489324704864983	0.230847915044581
1570	Sorlie	SVM Poly2	Relief	300	0	0.196857142857143	0.0870568114860563	0.529824078028245	0.234305924652939
1571	Sorlie	SVM Poly2	T-test	300	0	0.191714285714286	0.104919970867883	0.515982520111688	0.28238308259999
1572	Sorlie	SVM Poly2	Distance	32	0	0.227428571428571	0.110575338371899	0.612104450087784	0.297604018097873
1573	Sorlie	SVM Poly2	Relief	32	0	0.234	0.0943103991402676	0.629790885203386	0.253828332300999
1574	Sorlie	SVM Poly2	T-test	32	0	0.210761904761905	0.103489981715257	0.567247549432273	0.27853438971852
1575	Sorlie	SVM Poly2	Distance	400	0	0.187238095238095	0.0894418912677641	0.50393523822135	0.240725161862351
1576	Sorlie	SVM Poly2	Relief	400	0	0.199714285714286	0.0936327776096533	0.537513832426333	0.252004572200151
1577	Sorlie	SVM Poly2	T-test	400	0	0.190380952380952	0.101333101339089	0.512393968059247	0.272729331592945
1578	Sorlie	SVM Poly2	Distance	42	0	0.224761904761905	0.101981842368585	0.604927345982902	0.274475362307621
1579	Sorlie	SVM Poly2	Relief	42	0	0.243333333333333	0.09811141799065	0.654910749570473	0.264058447798679
1580	Sorlie	SVM Poly2	T-test	42	0	0.200190476190476	0.0984255715375384	0.538795458159348	0.26490396506528
1581	Sorlie	SVM Poly2	Distance	500	0	0.185809523809524	0.0925594640474279	0.500090361022306	0.249115841010174
1582	Sorlie	SVM Poly2	Relief	500	0	0.200952380952381	0.0947802405455444	0.540846059332171	0.25509287005542
1583	Sorlie	SVM Poly2	T-test	500	0	0.187904761904762	0.101605465860685	0.50572951424757	0.273462377290186
1584	Sorlie	SVM Poly2	Distance	52	0	0.221904761904762	0.101713761586752	0.597237591584815	0.273753845927721
1585	Sorlie	SVM Poly2	Relief	52	0	0.230952380952381	0.0880958947261006	0.621588480512093	0.237102527873228
1586	Sorlie	SVM Poly2	T-test	52	0	0.193809523809524	0.0992509779759489	0.521621673336952	0.267125475541772
1587	Sorlie	SVM Poly2	Distance	600	0	0.187142857142857	0.0932456798693127	0.503678913074747	0.250962731907205
1588	Sorlie	SVM Poly2	Relief	600	0	0.204952380952381	0.0970191098088477	0.551611715489494	0.261118594222901
1589	Sorlie	SVM Poly2	T-test	600	0	0.190476190476190	0.0987637031229621	0.51265029320585	0.265814017161431
1590	Sorlie	SVM Poly2	Distance	62	0	0.213619047619048	0.0940647350062154	0.57493730383036	0.253167148401651
1591	Sorlie	SVM Poly2	Relief	62	0	0.22	0.0952478129153042	0.592111088652756	0.256351300895795
1592	Sorlie	SVM Poly2	T-test	62	0	0.196095238095238	0.0894121359599508	0.527773476855422	0.240645078009158
1593	Sorlie	SVM Poly2	Distance	700	0	0.188571428571429	0.0931004015081526	0.507523790273791	0.250571727686368
1594	Sorlie	SVM Poly2	Relief	700	0	0.212952380952381	0.0919804368273115	0.57314302780414	0.247557439020798
1595	Sorlie	SVM Poly2	T-test	700	0	0.195714285714286	0.0937307834285842	0.526748176269010	0.252268346437158
1596	Sorlie	SVM Poly2	Distance	72	0	0.213523809523810	0.0965045052498986	0.574680978683757	0.259733580288241
1597	Sorlie	SVM Poly2	Relief	72	0	0.214476190476190	0.0883880564150027	0.577244230149787	0.237888855944493
1598	Sorlie	SVM Poly2	T-test	72	0	0.196952380952381	0.0901752449777292	0.530080403174848	0.242698920333146
1599	Sorlie	SVM Poly2	Distance	800	0	0.19	0.0930767878938114	0.511368667472835	0.250508173673211
1600	Sorlie	SVM Poly2	Relief	800	0	0.218571428571429	0.0893011000672934	0.588266211453712	0.24034623444879
1601	Sorlie	SVM Poly2	T-test	800	0	0.198380952380952	0.0976071243518385	0.533925280373892	0.262701184819237
1602	Sorlie	SVM Poly2	Distance	82	0	0.212380952380952	0.0981055218363415	0.571605076924522	0.264042578806195
1603	Sorlie	SVM Poly2	Relief	82	0	0.204952380952381	0.0819266813619239	0.551611715489494	0.220498620413256
1604	Sorlie	SVM Poly2	T-test	82	0	0.195714285714286	0.0896269798170708	0.526748176269010	0.241223311782475
1605	Sorlie	SVM Poly2	Distance	900	0	0.195619047619048	0.0993562508562044	0.526491851122407	0.267408808449653
1606	Sorlie	SVM Poly2	Relief	900	0	0.22	0.0899503927949148	0.592111088652756	0.242093750011546
1607	Sorlie	SVM Poly2	T-test	900	0	0.202476190476190	0.107285791711876	0.544947261677818	0.288750486034053
1608	Sorlie	SVM Poly2	Distance	92	0	0.217904761904762	0.0910373879609715	0.586471935427492	0.245019304062155
1609	Sorlie	SVM Poly2	Relief	92	0	0.200857142857143	0.0846259050243715	0.540589734185568	0.227763348873661
1610	Sorlie	SVM Poly2	T-test	92	0	0.190190476190476	0.0876860457078245	0.511881317766041	0.235999454471433
1611	Sorlie	SVM Poly3	Distance	100	0	0.193523809523810	0.0939601332520955	0.520852697897143	0.252885621772074
1612	Sorlie	SVM Poly3	Relief	100	0	0.203523809523810	0.090354938956056	0.54776683829045	0.243182551229198
1613	Sorlie	SVM Poly3	T-test	100	0	0.195904761904762	0.097580570292677	0.527260826562216	0.262629716851608
1614	Sorlie	SVM Poly3	Distance	1000	0	0.202380952380952	0.100156063144424	0.544690936531215	0.269561434470995
1615	Sorlie	SVM Poly3	Relief	1000	0	0.245904761904762	0.0926507636543723	0.661831528528752	0.249361566054089
1616	Sorlie	SVM Poly3	T-test	1000	0	0.224380952380952	0.116092137645738	0.603902045396491	0.312452009115653
1617	Sorlie	SVM Poly3	Distance	12	0	0.244857142857143	0.109395242915618	0.65901195191612	0.294427892619087
1618	Sorlie	SVM Poly3	Relief	12	0	0.261047619047619	0.106499808754092	0.702587226838617	0.2866350804668
1619	Sorlie	SVM Poly3	T-test	12	0	0.258476190476190	0.101786713093037	0.695666447880338	0.273950188635927
1620	Sorlie	SVM Poly3	Distance	150	0	0.186190476190476	0.091552849208808	0.501115661608718	0.246406623701313
1621	Sorlie	SVM Poly3	Relief	150	0	0.206380952380952	0.0995227168045806	0.555456592688538	0.267856837240183
1622	Sorlie	SVM Poly3	T-test	150	0	0.193333333333333	0.0996917828665163	0.520340047603937	0.268311864012851
1623	Sorlie	SVM Poly3	Distance	2	0	0.288095238095238	0.135516794911163	0.775383568473847	0.364731804389004
1624	Sorlie	SVM Poly3	Relief	2	0	0.439142857142857	0.168260572203554	1.18191525098609	0.452858866294464
1625	Sorlie	SVM Poly3	T-test	2	0	0.368095238095238	0.191525897639003	0.990696691620304	0.51547548980103
1626	Sorlie	SVM Poly3	Distance	200	0	0.187428571428571	0.0831812300616487	0.504447888514556	0.223875130396719
1627	Sorlie	SVM Poly3	Relief	200	0	0.198	0.102867805299851	0.532899979787481	0.276859855379158
1628	Sorlie	SVM Poly3	T-test	200	0	0.193142857142857	0.109800891743484	0.519827397310731	0.295519661569446
1629	Sorlie	SVM Poly3	Distance	22	0	0.245333333333333	0.113506576394978	0.660293577649134	0.305493193265809
1630	Sorlie	SVM Poly3	Relief	22	0	0.243523809523810	0.0997382385514647	0.655423399863679	0.268436895495528
1631	Sorlie	SVM Poly3	T-test	22	0	0.233047619047619	0.101414905753000	0.627227633737357	0.272949501141024
1632	Sorlie	SVM Poly3	Distance	300	0	0.183142857142857	0.0861462498411924	0.492913256917424	0.231855226258276
1633	Sorlie	SVM Poly3	Relief	300	0	0.198095238095238	0.102876397434741	0.533156304934084	0.276882980371628
1634	Sorlie	SVM Poly3	T-test	300	0	0.197238095238095	0.107908783763889	0.530849378614657	0.290427215589234
1635	Sorlie	SVM Poly3	Distance	32	0	0.219238095238095	0.105145335951964	0.590060487479933	0.282989633351259
1636	Sorlie	SVM Poly3	Relief	32	0	0.232761904761905	0.0994158513509693	0.626458658297548	0.267569218058014
1637	Sorlie	SVM Poly3	T-test	32	0	0.198857142857143	0.099387545572423	0.535206906106907	0.26749303548824
1638	Sorlie	SVM Poly3	Distance	400	0	0.186	0.0902144954537082	0.500603011315512	0.242804559615247
1639	Sorlie	SVM Poly3	Relief	400	0	0.210476190476190	0.0983410922706674	0.566478573992464	0.264676596380391
1640	Sorlie	SVM Poly3	T-test	400	0	0.197238095238095	0.109576993045005	0.530849378614657	0.29491705746897
1641	Sorlie	SVM Poly3	Distance	42	0	0.207142857142857	0.110465173204880	0.557507193861361	0.297307518020714
1642	Sorlie	SVM Poly3	Relief	42	0	0.225428571428571	0.105670632473970	0.606721622009123	0.284403423785397
1643	Sorlie	SVM Poly3	T-test	42	0	0.208476190476190	0.091664186605856	0.561095745913802	0.246706278734831
1644	Sorlie	SVM Poly3	Distance	500	0	0.19	0.0912541359144144	0.511368667472835	0.245602662547048
1645	Sorlie	SVM Poly3	Relief	500	0	0.217142857142857	0.0982233776749935	0.584421334254668	0.26435977766496
1646	Sorlie	SVM Poly3	T-test	500	0	0.208095238095238	0.118999990472379	0.560070445327391	0.320278245037582
1647	Sorlie	SVM Poly3	Distance	52	0	0.209809523809524	0.107978749904039	0.564684297966243	0.29061552344111
1648	Sorlie	SVM Poly3	Relief	52	0	0.221428571428571	0.0929872503062383	0.5959559658518	0.250267190952969
1649	Sorlie	SVM Poly3	T-test	52	0	0.200571428571429	0.0912256819130029	0.53982075874576	0.245526081048174
1650	Sorlie	SVM Poly3	Distance	600	0	0.188571428571429	0.0942121612368112	0.507523790273791	0.253563933428442
1651	Sorlie	SVM Poly3	Relief	600	0	0.224	0.097641965595351	0.602876744810079	0.262794957031174
1652	Sorlie	SVM Poly3	T-test	600	0	0.212190476190476	0.111842858630354	0.571092426631316	0.301015439916614
1653	Sorlie	SVM Poly3	Distance	62	0	0.200380952380952	0.0979253531907752	0.539308108452554	0.263557670384071
1654	Sorlie	SVM Poly3	Relief	62	0	0.220095238095238	0.0900855461105139	0.592367413799359	0.242457503542611
1655	Sorlie	SVM Poly3	T-test	62	0	0.196380952380952	0.097150669477588	0.528542452295231	0.261472675762358
1656	Sorlie	SVM Poly3	Distance	700	0	0.191238095238095	0.094503287753271	0.514700894378673	0.254347475422063
1657	Sorlie	SVM Poly3	Relief	700	0	0.222761904761905	0.092718318393847	0.599544517904241	0.249543383828335
1658	Sorlie	SVM Poly3	T-test	700	0	0.215047619047619	0.114501577802918	0.578782181029404	0.308171154024291
1659	Sorlie	SVM Poly3	Distance	72	0	0.197714285714286	0.093547878202662	0.532131004347672	0.251776072744244
1660	Sorlie	SVM Poly3	Relief	72	0	0.222666666666667	0.097914577901813	0.599288192757638	0.26352866962008
1661	Sorlie	SVM Poly3	T-test	72	0	0.201333333333333	0.098214142886488	0.541871359918583	0.264334923025526
1662	Sorlie	SVM Poly3	Distance	800	0	0.202190476190476	0.100515631148301	0.544178286238009	0.270529180844726
1663	Sorlie	SVM Poly3	Relief	800	0	0.232285714285714	0.0904546544876916	0.625177032564533	0.243450927010982
1664	Sorlie	SVM Poly3	T-test	800	0	0.224571428571429	0.120576614556004	0.604414695689697	0.324521593230995
1665	Sorlie	SVM Poly3	Distance	82	0	0.201619047619048	0.0900974631800959	0.542640335358392	0.242489577310992
1666	Sorlie	SVM Poly3	Relief	82	0	0.215904761904762	0.0992060200836782	0.58108910734883	0.267004475239336
1667	Sorlie	SVM Poly3	T-test	82	0	0.197428571428571	0.098792796598361	0.531362028907863	0.265892319749572
1668	Sorlie	SVM Poly3	Distance	900	0	0.202285714285714	0.100920104123779	0.544434611384612	0.271617785089455
1669	Sorlie	SVM Poly3	Relief	900	0	0.234952380952381	0.0949393272913659	0.632354136669415	0.255521038356595
1670	Sorlie	SVM Poly3	T-test	900	0	0.221714285714286	0.117406215926395	0.596724941291609	0.315988737848994
1671	Sorlie	SVM Poly3	Distance	92	0	0.200476190476190	0.0922076159283442	0.539564433599157	0.248168872042760
1672	Sorlie	SVM Poly3	Relief	92	0	0.215809523809524	0.0957345660213065	0.580832782202228	0.257661355038977
1673	Sorlie	SVM Poly3	T-test	92	0	0.197333333333333	0.0983747797833488	0.53110570376126	0.264767263424972
1674	Sorlie	SVM Rb	Distance	100	0	0.228571428571429	0.0886705402812945	0.615180351847019	0.238649136988115
1675	Sorlie	SVM Rb	Relief	100	0	0.217333333333333	0.102356699276630	0.584933984547874	0.275484257452673
1676	Sorlie	SVM Rb	T-test	100	0	0.206666666666667	0.0922013422344483	0.556225568128347	0.24815198693493
1677	Sorlie	SVM Rb	Distance	1000	0	0.219904761904762	0.0975600807944346	0.591854763506153	0.262574571128380
1678	Sorlie	SVM Rb	Relief	1000	0	0.213238095238095	0.101510139345893	0.573912003243949	0.273205814169954
1679	Sorlie	SVM Rb	T-test	1000	0	0.187333333333333	0.0977871221328894	0.504191563367953	0.263185633374205
1680	Sorlie	SVM Rb	Distance	12	0	0.262380952380952	0.106262989095873	0.706175778891058	0.285997700713879
1681	Sorlie	SVM Rb	Relief	12	0	0.250285714285714	0.109018396957112	0.673622485272486	0.293413644115698
1682	Sorlie	SVM Rb	T-test	12	0	0.245333333333333	0.105563853428739	0.660293577649134	0.284116037163957
1683	Sorlie	SVM Rb	Distance	150	0	0.218666666666667	0.108450992823564	0.588522536600315	0.291886524664694
1684	Sorlie	SVM Rb	Relief	150	0	0.212285714285714	0.0947318420260866	0.571348751777919	0.254962609600668
1685	Sorlie	SVM Rb	T-test	150	0	0.202095238095238	0.0928323955959399	0.543921961091406	0.249850412811615
1686	Sorlie	SVM Rb	Distance	2	0	0.313619047619048	0.174616747123922	0.844078707763431	0.469965964711583
1687	Sorlie	SVM Rb	Relief	2	0	0.338	0.170392859850271	0.90969794529378	0.458597735202729
1688	Sorlie	SVM Rb	T-test	2	0	0.281047619047619	0.112121102625422	0.756415507625231	0.301764309711301
1689	Sorlie	SVM Rb	Distance	200	0	0.211904761904762	0.0947179674573334	0.570323451191508	0.254925267391536
1690	Sorlie	SVM Rb	Relief	200	0	0.225619047619048	0.0867441104665556	0.607234272302329	0.233464316738942
1691	Sorlie	SVM Rb	T-test	200	0	0.206190476190476	0.0957723112434227	0.554943942395332	0.257762943059698
1692	Sorlie	SVM Rb	Distance	22	0	0.248571428571429	0.102849404020859	0.669008632633634	0.276810329918537
1693	Sorlie	SVM Rb	Relief	22	0	0.245047619047619	0.110974922321388	0.659524602209325	0.298679463949418
1694	Sorlie	SVM Rb	T-test	22	0	0.222571428571429	0.111501599917715	0.599031867611035	0.300096971426375
1695	Sorlie	SVM Rb	Distance	300	0	0.206380952380952	0.0987103193730232	0.555456592688538	0.265670339387373
1696	Sorlie	SVM Rb	Relief	300	0	0.218761904761905	0.0962983259372864	0.588778861746918	0.259178666391657
1697	Sorlie	SVM Rb	T-test	300	0	0.203714285714286	0.0963361865332175	0.548279488583656	0.259280564931084
1698	Sorlie	SVM Rb	Distance	32	0	0.253142857142857	0.101833621844735	0.681312239670574	0.274076439508815
1699	Sorlie	SVM Rb	Relief	32	0	0.237904761904762	0.0995661838267464	0.640300216214106	0.267973824993888
1700	Sorlie	SVM Rb	T-test	32	0	0.211047619047619	0.102567529497742	0.568016524872081	0.276051688869689
1701	Sorlie	SVM Rb	Distance	400	0	0.212	0.0991483004772565	0.57057977633811	0.266849127880268
1702	Sorlie	SVM Rb	Relief	400	0	0.217523809523810	0.102990770916521	0.58544663484108	0.277190806766218
1703	Sorlie	SVM Rb	T-test	400	0	0.201333333333333	0.0995061152962488	0.541871359918583	0.267812155707584
1704	Sorlie	SVM Rb	Distance	42	0	0.249904761904762	0.107935155005908	0.672597184686075	0.290498191520236
1705	Sorlie	SVM Rb	Relief	42	0	0.233809523809524	0.0802043412780759	0.62927823491018	0.215863090131085
1706	Sorlie	SVM Rb	T-test	42	0	0.206666666666667	0.105615394258913	0.556225568128347	0.284254754877888
1707	Sorlie	SVM Rb	Distance	500	0	0.223904761904762	0.100774409015051	0.602620419663476	0.271225659228364
1708	Sorlie	SVM Rb	Relief	500	0	0.218666666666667	0.0969708265429647	0.588522536600315	0.260988643963238
1709	Sorlie	SVM Rb	T-test	500	0	0.190285714285714	0.0933087371648646	0.512137642912644	0.251132445197736
1710	Sorlie	SVM Rb	Distance	52	0	0.231333333333333	0.0993574152706886	0.622613781098504	0.267411942371143
1711	Sorlie	SVM Rb	Relief	52	0	0.221714285714286	0.0889163269235563	0.596724941291609	0.239310650607779
1712	Sorlie	SVM Rb	T-test	52	0	0.213904761904762	0.106126111920040	0.575706279270169	0.285629307561177
1713	Sorlie	SVM Rb	Distance	600	0	0.213238095238095	0.0981116066617371	0.573912003243949	0.264058955590692
1714	Sorlie	SVM Rb	Relief	600	0	0.211714285714286	0.0935130951686585	0.569810800898302	0.251682457198196
1715	Sorlie	SVM Rb	T-test	600	0	0.192761904761905	0.09849268931118	0.51880209672432	0.265084606783548
1716	Sorlie	SVM Rb	Distance	62	0	0.224380952380952	0.102116253294531	0.603902045396491	0.274837117760752
1717	Sorlie	SVM Rb	Relief	62	0	0.222857142857143	0.091718240511669	0.599800843050844	0.246851760175816
1718	Sorlie	SVM Rb	T-test	62	0	0.212190476190476	0.100049319135259	0.571092426631316	0.269274142146115
1719	Sorlie	SVM Rb	Distance	700	0	0.210095238095238	0.103676861765342	0.565453273406052	0.279037361308990
1720	Sorlie	SVM Rb	Relief	700	0	0.214285714285714	0.100228809451499	0.576731579856581	0.269757224903168
1721	Sorlie	SVM Rb	T-test	700	0	0.201047619047619	0.091578321240798	0.541102384478774	0.246475179485822
1722	Sorlie	SVM Rb	Distance	72	0	0.220285714285714	0.104844962216060	0.592880064092565	0.282181203261402
1723	Sorlie	SVM Rb	Relief	72	0	0.216095238095238	0.0939016532206904	0.581601757642036	0.25272822779453
1724	Sorlie	SVM Rb	T-test	72	0	0.208857142857143	0.101590890161754	0.562121046500214	0.27342314804945
1725	Sorlie	SVM Rb	Distance	800	0	0.217333333333333	0.105333540701016	0.584933984547874	0.283496170255126
1726	Sorlie	SVM Rb	Relief	800	0	0.207619047619048	0.0934179818833839	0.558788819594376	0.251426467966881
1727	Sorlie	SVM Rb	T-test	800	0	0.199714285714286	0.0978098351312203	0.537513832426333	0.263246763456788
1728	Sorlie	SVM Rb	Distance	82	0	0.224761904761905	0.106588024598588	0.604927345982902	0.286872505829166
1729	Sorlie	SVM Rb	Relief	82	0	0.211809523809524	0.0986147752374678	0.570067126044905	0.265413190559563
1730	Sorlie	SVM Rb	T-test	82	0	0.201142857142857	0.099056402391448	0.541358709625377	0.266601792081935
1731	Sorlie	SVM Rb	Distance	900	0	0.221238095238095	0.100081923035242	0.595443315558594	0.269361892740266
1732	Sorlie	SVM Rb	Relief	900	0	0.209047619047619	0.095166396723788	0.56263369679342	0.256132176214919
1733	Sorlie	SVM Rb	T-test	900	0	0.202380952380952	0.100791673980549	0.544690936531215	0.271272126398892
1734	Sorlie	SVM Rb	Distance	92	0	0.224666666666667	0.0990243020323012	0.6046710208363	0.26651539672466
1735	Sorlie	SVM Rb	Relief	92	0	0.22	0.0978220884960673	0.592111088652756	0.263279742334967
1736	Sorlie	SVM Rb	T-test	92	0	0.205047619047619	0.0941404678773444	0.551868040636097	0.253370976914246
1737	Sorlie	SVM Linear	Distance	100	0	0.254952380952381	0.0891245257039643	0.68618241745603	0.23987099972834
1738	Sorlie	SVM Linear	Relief	100	0	0.210666666666667	0.0997593476203695	0.56699122428567	0.268493708739935
1739	Sorlie	SVM Linear	T-test	100	0	0.207809523809524	0.080890961665737	0.559301469887582	0.217711069882127
1740	Sorlie	SVM Linear	Distance	1000	0	0.220190476190476	0.093584082359662	0.592623738945962	0.251873513120676
1741	Sorlie	SVM Linear	Relief	1000	0	0.202380952380952	0.0949570683686652	0.544690936531215	0.255568786941112
1742	Sorlie	SVM Linear	T-test	1000	0	0.191333333333333	0.0949445914733639	0.514957219525276	0.255535206449930
1743	Sorlie	SVM Linear	Distance	12	0	0.283523809523810	0.105480396847552	0.763079961436907	0.283891420949676
1744	Sorlie	SVM Linear	Relief	12	0	0.255619047619048	0.110767184871226	0.68797669348225	0.298120356459558
1745	Sorlie	SVM Linear	T-test	12	0	0.283809523809524	0.130459803330629	0.763848936876716	0.351121346252378
1746	Sorlie	SVM Linear	Distance	150	0	0.230285714285714	0.103623820847014	0.619794204485872	0.278894606236745
1747	Sorlie	SVM Linear	Relief	150	0	0.213714285714286	0.094910222795233	0.575193628976963	0.255442706107096
1748	Sorlie	SVM Linear	T-test	150	0	0.203809523809524	0.0847259726636205	0.548535813730259	0.228032672322818
1749	Sorlie	SVM Linear	Distance	2	0	0.458571428571429	0.250066861344650	1.23420558089308	0.673033461394358
1750	Sorlie	SVM Linear	Relief	2	0	0.467714285714286	0.166134900668244	1.25881279496696	0.447137804081324
1751	Sorlie	SVM Linear	T-test	2	0	0.425809523809524	0.215548788032345	1.14602973046168	0.580131034270974
1752	Sorlie	SVM Linear	Distance	200	0	0.231333333333333	0.100164564486212	0.622613781098504	0.269584315101638
1753	Sorlie	SVM Linear	Relief	200	0	0.208	0.0957925551110188	0.559814120180788	0.257817427689157
1754	Sorlie	SVM Linear	T-test	200	0	0.202285714285714	0.0860442843105281	0.544434611384612	0.231580794797518
1755	Sorlie	SVM Linear	Distance	22	0	0.258666666666667	0.0991118876488186	0.696179098173544	0.266751125882598
1756	Sorlie	SVM Linear	Relief	22	0	0.239238095238095	0.106789981475131	0.643888768266547	0.287416055402033
1757	Sorlie	SVM Linear	T-test	22	0	0.266666666666667	0.105251088644641	0.717710410488189	0.283274257633027
1758	Sorlie	SVM Linear	Distance	300	0	0.210857142857143	0.0978128158207068	0.567503874578875	0.263254785726319
1759	Sorlie	SVM Linear	Relief	300	0	0.212095238095238	0.100722596362126	0.570836101484713	0.271086209926866
1760	Sorlie	SVM Linear	T-test	300	0	0.203809523809524	0.0950045727896386	0.548535813730259	0.255696641006650
1761	Sorlie	SVM Linear	Distance	32	0	0.264095238095238	0.100123529607128	0.71078963152991	0.269473873251968
1762	Sorlie	SVM Linear	Relief	32	0	0.225714285714286	0.0920958802763018	0.607490597448932	0.247868145140159
1763	Sorlie	SVM Linear	T-test	32	0	0.249047619047619	0.0901777595725947	0.670290258366648	0.242705688149071
1764	Sorlie	SVM Linear	Distance	400	0	0.217238095238095	0.0954026275571592	0.584677659401271	0.256767971196377
1765	Sorlie	SVM Linear	Relief	400	0	0.213428571428571	0.0993229428237475	0.574424653537154	0.267319162743476
1766	Sorlie	SVM Linear	T-test	400	0	0.199809523809524	0.101622544097422	0.537770157572936	0.273508341896305
1767	Sorlie	SVM Linear	Distance	42	0	0.246190476190476	0.0916538870094092	0.66260050396856	0.246678558256355
1768	Sorlie	SVM Linear	Relief	42	0	0.231238095238095	0.0791759586675877	0.622357455951901	0.213095286735414
1769	Sorlie	SVM Linear	T-test	42	0	0.239333333333333	0.100370962634715	0.64414509341315	0.27013981797621
1770	Sorlie	SVM Linear	Distance	500	0	0.210761904761905	0.0919037800115728	0.567247549432273	0.247351123790708
1771	Sorlie	SVM Linear	Relief	500	0	0.206666666666667	0.100330335045369	0.556225568128347	0.270030472311861
1772	Sorlie	SVM Linear	T-test	500	0	0.19	0.101733096101191	0.511368667472835	0.273805883111326
1773	Sorlie	SVM Linear	Distance	52	0	0.235523809523810	0.0947666172261019	0.633892087549033	0.25505620406221
1774	Sorlie	SVM Linear	Relief	52	0	0.214857142857143	0.0928048742777696	0.578269530736198	0.249776341549511
1775	Sorlie	SVM Linear	T-test	52	0	0.228285714285714	0.0989435144760608	0.614411376407211	0.266297963961591
1776	Sorlie	SVM Linear	Distance	600	0	0.209428571428571	0.0922539778406032	0.563658997379832	0.248293651144304
1777	Sorlie	SVM Linear	Relief	600	0	0.207904761904762	0.0993738087781295	0.559557795034185	0.267456064087223
1778	Sorlie	SVM Linear	T-test	600	0	0.192761904761905	0.0992742417508195	0.51880209672432	0.267188087992066
1779	Sorlie	SVM Linear	Distance	62	0	0.260095238095238	0.103811797302161	0.700023975372588	0.279400528707191
1780	Sorlie	SVM Linear	Relief	62	0	0.217714285714286	0.0919049381408906	0.585959285134286	0.247354240796213
1781	Sorlie	SVM Linear	T-test	62	0	0.224190476190476	0.0979867686028675	0.603389395103285	0.263722964686407
1782	Sorlie	SVM Linear	Distance	700	0	0.209142857142857	0.0939211177622006	0.562890021940023	0.252780614934819
1783	Sorlie	SVM Linear	Relief	700	0	0.208190476190476	0.101841256108190	0.560326770473993	0.274096986472657
1784	Sorlie	SVM Linear	T-test	700	0	0.195523809523810	0.0997168929722634	0.526235525975804	0.268379445703988
1785	Sorlie	SVM Linear	Distance	72	0	0.251904761904762	0.0952004298697144	0.677980012764736	0.256223773501668
1786	Sorlie	SVM Linear	Relief	72	0	0.222095238095238	0.099885445052672	0.59775024187802	0.268833089139558
1787	Sorlie	SVM Linear	T-test	72	0	0.219809523809524	0.0951328864947958	0.59159843835955	0.256041986314148
1788	Sorlie	SVM Linear	Distance	800	0	0.214857142857143	0.0961118326820777	0.578269530736198	0.258676735826348
1789	Sorlie	SVM Linear	Relief	800	0	0.200952380952381	0.095170043714409	0.540846059332171	0.256141991776678
1790	Sorlie	SVM Linear	T-test	800	0	0.188666666666667	0.0932637431209182	0.507780115420394	0.251011347596172
1791	Sorlie	SVM Linear	Distance	82	0	0.252476190476190	0.0814367831548407	0.679517963644353	0.219180101500869
1792	Sorlie	SVM Linear	Relief	82	0	0.216285714285714	0.096771379516688	0.582114407935242	0.260451849436614
1793	Sorlie	SVM Linear	T-test	82	0	0.210571428571429	0.0878383299891378	0.566734899139067	0.236409314524129
1794	Sorlie	SVM Linear	Distance	900	0	0.216	0.0990293023356645	0.581345432495433	0.266528854611333
1795	Sorlie	SVM Linear	Relief	900	0	0.200857142857143	0.0961120734274415	0.540589734185568	0.2586773837718
1796	Sorlie	SVM Linear	T-test	900	0	0.191333333333333	0.0958951580932821	0.514957219525276	0.258093574796098
1797	Sorlie	SVM Linear	Distance	92	0	0.256285714285714	0.0949981915257839	0.68977096950847	0.255679466383522
1798	Sorlie	SVM Linear	Relief	92	0	0.213333333333333	0.100473219711147	0.574168328390551	0.270415034107340
1799	Sorlie	SVM Linear	T-test	92	0	0.210571428571429	0.0852774203360843	0.566734899139067	0.229516846330443
1800	Sorlie	NN One layer	Distance	100	0	0.232857142857143	0.105809104816358	0.626714983444151	0.28477611019176
1801	Sorlie	NN One layer	Relief	100	0	0.216190476190476	0.104748651869559	0.581858082788639	0.281921992242695
1802	Sorlie	NN One layer	T-test	100	0	0.216190476190476	0.102741359445097	0.581858082788639	0.276519537230457
1803	Sorlie	NN One layer	Distance	12	0	0.248952380952381	0.117374205646080	0.670033933220045	0.315902584931148
1804	Sorlie	NN One layer	Relief	12	0	0.275333333333333	0.108842219379775	0.741035998829055	0.292939477310639
1805	Sorlie	NN One layer	T-test	12	0	0.248285714285714	0.107530386520159	0.668239657193825	0.289408791935012
1806	Sorlie	NN One layer	Distance	150	0	0.221523809523810	0.0908169125309128	0.596212290998403	0.244425913394368
1807	Sorlie	NN One layer	Relief	150	0	0.234095238095238	0.108029952500381	0.630047210349989	0.290753330827754
1808	Sorlie	NN One layer	T-test	150	0	0.222380952380952	0.110133722395718	0.598519217317829	0.296415446659587
1809	Sorlie	NN One layer	Distance	2	0	0.250857142857143	0.113706989525221	0.675160436152104	0.306032587978211
1810	Sorlie	NN One layer	Relief	2	0	0.288095238095238	0.121169620418641	0.775383568473847	0.326117617535104
1811	Sorlie	NN One layer	T-test	2	0	0.283809523809524	0.115690267736578	0.763848936876716	0.311370410800154
1812	Sorlie	NN One layer	Distance	22	0	0.249523809523810	0.106366368901726	0.671571884099663	0.286275938574733
1813	Sorlie	NN One layer	Relief	22	0	0.229619047619048	0.115013434639714	0.617999928459652	0.30954877270097
1814	Sorlie	NN One layer	T-test	22	0	0.236190476190476	0.115032384320077	0.635686363575253	0.309599774136742
1815	Sorlie	NN One layer	Distance	32	0	0.232666666666667	0.107181226257957	0.626202333150945	0.288469057103346
1816	Sorlie	NN One layer	Relief	32	0	0.234095238095238	0.110854551314056	0.630047210349989	0.298355495730356
1817	Sorlie	NN One layer	T-test	32	0	0.227333333333333	0.117656832259079	0.611848124941181	0.316663250165263
1818	Sorlie	NN One layer	Distance	42	0	0.211904761904762	0.111225009880413	0.570323451191508	0.299352553116839
1819	Sorlie	NN One layer	Relief	42	0	0.231142857142857	0.105598786483505	0.622101130805298	0.284210056477991
1820	Sorlie	NN One layer	T-test	42	0	0.235523809523810	0.106545511160477	0.633892087549033	0.286758084564976
1821	Sorlie	NN One layer	Distance	52	0	0.239333333333333	0.100237166121051	0.64414509341315	0.269779716160923
1822	Sorlie	NN One layer	Relief	52	0	0.221428571428571	0.0879381627000927	0.5959559658518	0.236678005683978
1823	Sorlie	NN One layer	T-test	52	0	0.228380952380952	0.106004469566820	0.614667701553814	0.285301917623945
1824	Sorlie	NN One layer	Distance	62	0	0.213809523809524	0.103795569715045	0.575449954123566	0.279356853551401
1825	Sorlie	NN One layer	Relief	62	0	0.231904761904762	0.110053857466871	0.624151731978122	0.296200497068838
1826	Sorlie	NN One layer	T-test	62	0	0.226857142857143	0.100669975572036	0.610566499208167	0.270944585593657
1827	Sorlie	NN One layer	Distance	72	0	0.224190476190476	0.112448135936026	0.603389395103285	0.302644491754790
1828	Sorlie	NN One layer	Relief	72	0	0.239142857142857	0.101928691231486	0.643632443119944	0.274332310591027
1829	Sorlie	NN One layer	T-test	72	0	0.215523809523810	0.102898032041033	0.580063806762419	0.276941208054739
1830	Sorlie	NN One layer	Distance	82	0	0.219238095238095	0.107577500860013	0.590060487479933	0.28953559613075
1831	Sorlie	NN One layer	Relief	82	0	0.231333333333333	0.106188231835330	0.622613781098504	0.285796497973311
1832	Sorlie	NN One layer	T-test	82	0	0.218571428571429	0.100354547564163	0.588266211453712	0.270095638224869
1833	Sorlie	NN One layer	Distance	92	0	0.226095238095238	0.0859743382575124	0.608515898035343	0.231392541008436
1834	Sorlie	NN One layer	Relief	92	0	0.222666666666667	0.0989395388488997	0.599288192757638	0.266287263902835
1835	Sorlie	NN One layer	T-test	92	0	0.201047619047619	0.100598836342567	0.541102384478774	0.270753120472718
1836	Sorlie	NN No layer	Distance	100	0	0.256380952380952	0.100516321740223	0.690027294655073	0.270531039513518
1837	Sorlie	NN No layer	Relief	100	0	0.212	0.108993264363520	0.57057977633811	0.293346001900462
1838	Sorlie	NN No layer	T-test	100	0	0.220190476190476	0.09147856585822	0.592623738945962	0.246206696448652
1839	Sorlie	NN No layer	Distance	12	0	0.228285714285714	0.106845651928892	0.614411376407211	0.287565887642862
1840	Sorlie	NN No layer	Relief	12	0	0.249047619047619	0.113053160808410	0.670290258366648	0.304272864190468
1841	Sorlie	NN No layer	T-test	12	0	0.279142857142857	0.107435148224822	0.751289004693173	0.289152466249862
1842	Sorlie	NN No layer	Distance	150	0	0.238476190476190	0.10287117926038	0.641838167093724	0.276868936103893
1843	Sorlie	NN No layer	Relief	150	0	0.209523809523810	0.0972146688589865	0.563915322526435	0.261644924595962
1844	Sorlie	NN No layer	T-test	150	0	0.224285714285714	0.100340712554553	0.603645720249888	0.270058402485771
1845	Sorlie	NN No layer	Distance	2	0	0.219428571428571	0.097080526507436	0.590573137773139	0.261283891987730
1846	Sorlie	NN No layer	Relief	2	0	0.278476190476190	0.119135982754869	0.749494728666952	0.320644256575915
1847	Sorlie	NN No layer	T-test	2	0	0.243142857142857	0.101149897540282	0.654398099277267	0.272236254316779
1848	Sorlie	NN No layer	Distance	200	0	0.229904761904762	0.103709887009930	0.61876890389946	0.279126245915926
1849	Sorlie	NN No layer	Relief	200	0	0.198476190476190	0.0969593724388922	0.534181605520495	0.260957816226730
1850	Sorlie	NN No layer	T-test	200	0	0.217238095238095	0.105470217908459	0.584677659401271	0.283864025210096
1851	Sorlie	NN No layer	Distance	22	0	0.266571428571429	0.103827844069536	0.717454085341586	0.279443717202189
1852	Sorlie	NN No layer	Relief	22	0	0.255809523809524	0.125716199885300	0.688489343775456	0.338354345342603
1853	Sorlie	NN No layer	T-test	22	0	0.294380952380952	0.110642823630108	0.79230102814964	0.297785648869264
1854	Sorlie	NN No layer	Distance	300	0	0.217523809523810	0.0904912268207216	0.58544663484108	0.243549358301550
1855	Sorlie	NN No layer	Relief	300	0	0.210666666666667	0.0997593476203695	0.56699122428567	0.268493708739935
1856	Sorlie	NN No layer	T-test	300	0	0.207809523809524	0.103935961374416	0.559301469887582	0.279734705634437
1857	Sorlie	NN No layer	Distance	32	0	0.252476190476190	0.0962842925959066	0.679517963644353	0.259140896859649
1858	Sorlie	NN No layer	Relief	32	0	0.237047619047619	0.101345887631386	0.63799328989468	0.272763744799546
1859	Sorlie	NN No layer	T-test	32	0	0.280285714285714	0.111107450538988	0.754364906452408	0.299036152254876
1860	Sorlie	NN No layer	Distance	400	0	0.213523809523810	0.095030677924893	0.574680978683757	0.255766900734172
1861	Sorlie	NN No layer	Relief	400	0	0.209619047619048	0.0990934427153971	0.564171647673037	0.266701482929833
1862	Sorlie	NN No layer	T-test	400	0	0.206571428571429	0.114762086221423	0.555969242981744	0.308872290039219
1863	Sorlie	NN No layer	Distance	42	0	0.238	0.0816240925216642	0.640556541360709	0.219684228560436
1864	Sorlie	NN No layer	Relief	42	0	0.234190476190476	0.104689832970103	0.630303535496592	0.281763686230922
1865	Sorlie	NN No layer	T-test	42	0	0.261333333333333	0.0970700388293725	0.703356202278426	0.26125566530375
1866	Sorlie	NN No layer	Distance	500	0	0.215047619047619	0.0926787301991646	0.578782181029404	0.249436835605375
1867	Sorlie	NN No layer	Relief	500	0	0.209428571428571	0.0939489524385799	0.563658997379831	0.252855529573607
1868	Sorlie	NN No layer	T-test	500	0	0.192571428571429	0.102575289600170	0.518289446431114	0.276072574518312
1869	Sorlie	NN No layer	Distance	52	0	0.257333333333333	0.103392230173334	0.692590546121103	0.278271299846223
1870	Sorlie	NN No layer	Relief	52	0	0.222952380952381	0.0991644018865068	0.600057168197447	0.266892463439177
1871	Sorlie	NN No layer	T-test	52	0	0.258476190476190	0.100122743865423	0.695666447880338	0.269471758495712
1872	Sorlie	NN No layer	Distance	600	0	0.212	0.0929224808128708	0.57057977633811	0.250092869429199
1873	Sorlie	NN No layer	Relief	600	0	0.213333333333333	0.093512055931644	0.574168328390551	0.251679660181105
1874	Sorlie	NN No layer	T-test	600	0	0.188666666666667	0.100877220494508	0.507780115420394	0.271502367487578
1875	Sorlie	NN No layer	Distance	62	0	0.250476190476190	0.101536167078756	0.674135135565692	0.273275865575593
1876	Sorlie	NN No layer	Relief	62	0	0.229619047619048	0.106206533930390	0.617999928459652	0.285845756488906
1877	Sorlie	NN No layer	T-test	62	0	0.257428571428571	0.105498821738967	0.692846871267706	0.283941009961105
1878	Sorlie	NN No layer	Distance	700	0	0.210571428571429	0.093721105964341	0.566734899139067	0.252242300374028
1879	Sorlie	NN No layer	Relief	700	0	0.203809523809524	0.0915111386166	0.548535813730259	0.246294363227856
1880	Sorlie	NN No layer	T-test	700	0	0.188666666666667	0.094373578637542	0.507780115420394	0.253998374486961
1881	Sorlie	NN No layer	Distance	72	0	0.254857142857143	0.106167093347872	0.685926092309427	0.285739605551396
1882	Sorlie	NN No layer	Relief	72	0	0.231142857142857	0.108239009973830	0.622101130805298	0.291315991046822
1883	Sorlie	NN No layer	T-test	72	0	0.259809523809524	0.104700750770039	0.699254999932779	0.281793070550950
1884	Sorlie	NN No layer	Distance	800	0	0.216190476190476	0.0956985951389773	0.581858082788639	0.257564542501269
1885	Sorlie	NN No layer	Relief	800	0	0.204952380952381	0.0973999532383488	0.551611715489494	0.262143601575846
1886	Sorlie	NN No layer	T-test	800	0	0.198190476190476	0.0995333179996155	0.533412630080686	0.267885369445333
1887	Sorlie	NN No layer	Distance	82	0	0.248095238095238	0.094908321185921	0.667727006900619	0.255437588089096
1888	Sorlie	NN No layer	Relief	82	0	0.232380952380952	0.106496810477414	0.625433357711136	0.286627010862853
1889	Sorlie	NN No layer	T-test	82	0	0.242	0.101306610314184	0.651322197518032	0.272658033276601
1890	Sorlie	NN No layer	Distance	900	0	0.219333333333333	0.101392087499317	0.590316812626536	0.272888087772709
1891	Sorlie	NN No layer	Relief	900	0	0.209238095238095	0.0979800147919236	0.563146347086626	0.263704787384814
1892	Sorlie	NN No layer	T-test	900	0	0.194095238095238	0.104649467005398	0.522390648776761	0.281655044706804
1893	Sorlie	NN No layer	Distance	92	0	0.255047619047619	0.0948786218807985	0.686438742602632	0.255357654962331
1894	Sorlie	NN No layer	Relief	92	0	0.231238095238095	0.106083893222837	0.622357455951901	0.285515679566803
1895	Sorlie	NN No layer	T-test	92	0	0.233714285714286	0.100195745297046	0.629021909763577	0.269668235573674
1896	Jones	DT Gini	Distance	100	0	0.0141520467836257	0.0288816837449443	0.0428337325534557	0.0874156463823874
1897	Jones	DT Gini	Relief	100	0	0.0394736842105263	0.0401795807483001	0.119474254023069	0.121610777733858
1898	Jones	DT Gini	T-test	100	0	0.0373684210526316	0.0529168714186576	0.113102293808505	0.160162494695462
1899	Jones	DT Gini	Distance	1000	0	0.0141520467836257	0.0288816837449443	0.0428337325534557	0.0874156463823874
1900	Jones	DT Gini	Relief	1000	0	0.0394736842105263	0.0401795807483001	0.119474254023069	0.121610777733858
1901	Jones	DT Gini	T-test	1000	0	0.0373684210526316	0.0529168714186576	0.113102293808505	0.160162494695462
1902	Jones	DT Gini	Distance	12	0	0.0141520467836257	0.0288816837449443	0.0428337325534557	0.0874156463823874
1903	Jones	DT Gini	Relief	12	0	0.0472514619883041	0.0474220963345007	0.143015107037984	0.143531562788956
1904	Jones	DT Gini	T-test	12	0	0.0999415204678363	0.0708107899513915	0.302491111296925	0.214321679757743
1905	Jones	DT Gini	Distance	150	0	0.0141520467836257	0.0288816837449443	0.0428337325534557	0.0874156463823874
1906	Jones	DT Gini	Relief	150	0	0.0394736842105263	0.0401795807483001	0.119474254023069	0.121610777733858
1907	Jones	DT Gini	T-test	150	0	0.0373684210526316	0.0529168714186576	0.113102293808505	0.160162494695462
1908	Jones	DT Gini	Distance	2	0	0.0241520467836257	0.0337070215060119	0.073100543572633	0.102020404994181
1909	Jones	DT Gini	Relief	2	0	0.0580701754385965	0.0474244878509115	0.175759902585048	0.143538801146481
1910	Jones	DT Gini	T-test	2	0	0.128362573099415	0.091176358051963	0.388512574193534	0.275961759857561
1911	Jones	DT Gini	Distance	200	0	0.0141520467836257	0.0288816837449443	0.0428337325534557	0.0874156463823874
1912	Jones	DT Gini	Relief	200	0	0.0394736842105263	0.0401795807483001	0.119474254023069	0.121610777733858
1913	Jones	DT Gini	T-test	200	0	0.0373684210526316	0.0529168714186576	0.113102293808505	0.160162494695462
1914	Jones	DT Gini	Distance	22	0	0.0141520467836257	0.0288816837449443	0.0428337325534557	0.0874156463823874
1915	Jones	DT Gini	Relief	22	0	0.0450292397660819	0.0427577704102563	0.136289149033723	0.12941413566086
1916	Jones	DT Gini	T-test	22	0	0.108654970760234	0.0695645126304299	0.328863946629424	0.21054959574264
1917	Jones	DT Gini	Distance	300	0	0.0141520467836257	0.0288816837449443	0.0428337325534557	0.0874156463823874
1918	Jones	DT Gini	Relief	300	0	0.0394736842105263	0.0401795807483001	0.119474254023069	0.121610777733858
1919	Jones	DT Gini	T-test	300	0	0.0373684210526316	0.0529168714186576	0.113102293808505	0.160162494695462
1920	Jones	DT Gini	Distance	32	0	0.0141520467836257	0.0288816837449443	0.0428337325534557	0.0874156463823874
1921	Jones	DT Gini	Relief	32	0	0.0428070175438597	0.0436053414233571	0.129563191029461	0.131979462828745
1922	Jones	DT Gini	T-test	32	0	0.0571345029239766	0.0949301952478504	0.172927920267464	0.28732342795803
1923	Jones	DT Gini	Distance	400	0	0.0141520467836257	0.0288816837449443	0.0428337325534557	0.0874156463823874
1924	Jones	DT Gini	Relief	400	0	0.0394736842105263	0.0401795807483001	0.119474254023069	0.121610777733858
1925	Jones	DT Gini	T-test	400	0	0.0373684210526316	0.0529168714186576	0.113102293808505	0.160162494695462
1926	Jones	DT Gini	Distance	42	0	0.0141520467836257	0.0288816837449443	0.0428337325534557	0.0874156463823874
1927	Jones	DT Gini	Relief	42	0	0.0394736842105263	0.0401795807483001	0.119474254023069	0.121610777733858
1928	Jones	DT Gini	T-test	42	0	0.0271345029239766	0.0765472600132169	0.0821274872099315	0.231684145285587
1929	Jones	DT Gini	Distance	500	0	0.0141520467836257	0.0288816837449443	0.0428337325534557	0.0874156463823874
1930	Jones	DT Gini	Relief	500	0	0.0394736842105263	0.0401795807483001	0.119474254023069	0.121610777733858
1931	Jones	DT Gini	T-test	500	0	0.0373684210526316	0.0529168714186576	0.113102293808505	0.160162494695462
1932	Jones	DT Gini	Distance	52	0	0.0141520467836257	0.0288816837449443	0.0428337325534557	0.0874156463823874
1933	Jones	DT Gini	Relief	52	0	0.0394736842105263	0.0401795807483001	0.119474254023069	0.121610777733858
1934	Jones	DT Gini	T-test	52	0	0.0271345029239766	0.0765472600132169	0.0821274872099315	0.231684145285587
1935	Jones	DT Gini	Distance	600	0	0.0141520467836257	0.0288816837449443	0.0428337325534557	0.0874156463823874
1936	Jones	DT Gini	Relief	600	0	0.0394736842105263	0.0401795807483001	0.119474254023069	0.121610777733858
1937	Jones	DT Gini	T-test	600	0	0.0373684210526316	0.0529168714186576	0.113102293808505	0.160162494695462
1938	Jones	DT Gini	Distance	62	0	0.0141520467836257	0.0288816837449443	0.0428337325534557	0.0874156463823874
1939	Jones	DT Gini	Relief	62	0	0.0394736842105263	0.0401795807483001	0.119474254023069	0.121610777733858
1940	Jones	DT Gini	T-test	62	0	0.0271345029239766	0.0765472600132169	0.0821274872099315	0.231684145285587
1941	Jones	DT Gini	Distance	700	0	0.0141520467836257	0.0288816837449443	0.0428337325534557	0.0874156463823874
1942	Jones	DT Gini	Relief	700	0	0.0394736842105263	0.0401795807483001	0.119474254023069	0.121610777733858
1943	Jones	DT Gini	T-test	700	0	0.0373684210526316	0.0529168714186576	0.113102293808505	0.160162494695462
1944	Jones	DT Gini	Distance	72	0	0.0141520467836257	0.0288816837449443	0.0428337325534557	0.0874156463823874
1945	Jones	DT Gini	Relief	72	0	0.0394736842105263	0.0401795807483001	0.119474254023069	0.121610777733858
1946	Jones	DT Gini	T-test	72	0	0.0271345029239766	0.0765472600132169	0.0821274872099315	0.231684145285587
1947	Jones	DT Gini	Distance	800	0	0.0141520467836257	0.0288816837449443	0.0428337325534557	0.0874156463823874
1948	Jones	DT Gini	Relief	800	0	0.0394736842105263	0.0401795807483001	0.119474254023069	0.121610777733858
1949	Jones	DT Gini	T-test	800	0	0.0373684210526316	0.0529168714186576	0.113102293808505	0.160162494695462
1950	Jones	DT Gini	Distance	82	0	0.0141520467836257	0.0288816837449443	0.0428337325534557	0.0874156463823874
1951	Jones	DT Gini	Relief	82	0	0.0394736842105263	0.0401795807483001	0.119474254023069	0.121610777733858
1952	Jones	DT Gini	T-test	82	0	0.0271345029239766	0.0765472600132169	0.0821274872099315	0.231684145285587
1953	Jones	DT Gini	Distance	900	0	0.0141520467836257	0.0288816837449443	0.0428337325534557	0.0874156463823874
1954	Jones	DT Gini	Relief	900	0	0.0394736842105263	0.0401795807483001	0.119474254023069	0.121610777733858
1955	Jones	DT Gini	T-test	900	0	0.0373684210526316	0.0529168714186576	0.113102293808505	0.160162494695462
1956	Jones	DT Gini	Distance	92	0	0.0141520467836257	0.0288816837449443	0.0428337325534557	0.0874156463823874
1957	Jones	DT Gini	Relief	92	0	0.0394736842105263	0.0401795807483001	0.119474254023069	0.121610777733858
1958	Jones	DT Gini	T-test	92	0	0.0373684210526316	0.0529168714186576	0.113102293808505	0.160162494695462
1959	Jones	DT Information	Distance	100	0	0.0141520467836257	0.0288816837449443	0.0428337325534557	0.0874156463823874
1960	Jones	DT Information	Relief	100	0	0.0394736842105263	0.0401795807483001	0.119474254023069	0.121610777733858
1961	Jones	DT Information	T-test	100	0	0.0373684210526316	0.0529168714186576	0.113102293808505	0.160162494695462
1962	Jones	DT Information	Distance	1000	0	0.0141520467836257	0.0288816837449443	0.0428337325534557	0.0874156463823874
1963	Jones	DT Information	Relief	1000	0	0.0394736842105263	0.0401795807483001	0.119474254023069	0.121610777733858
1964	Jones	DT Information	T-test	1000	0	0.0373684210526316	0.0529168714186576	0.113102293808505	0.160162494695462
1965	Jones	DT Information	Distance	12	0	0.0141520467836257	0.0288816837449443	0.0428337325534557	0.0874156463823874
1966	Jones	DT Information	Relief	12	0	0.0472514619883041	0.0474220963345007	0.143015107037984	0.143531562788956
1967	Jones	DT Information	T-test	12	0	0.0988304093567252	0.0753687606434188	0.299128132294794	0.228117203514397
1968	Jones	DT Information	Distance	150	0	0.0141520467836257	0.0288816837449443	0.0428337325534557	0.0874156463823874
1969	Jones	DT Information	Relief	150	0	0.0394736842105263	0.0401795807483001	0.119474254023069	0.121610777733858
1970	Jones	DT Information	T-test	150	0	0.0373684210526316	0.0529168714186576	0.113102293808505	0.160162494695462
1971	Jones	DT Information	Distance	2	0	0.0241520467836257	0.0337070215060119	0.073100543572633	0.102020404994181
1972	Jones	DT Information	Relief	2	0	0.0591228070175439	0.0466876402257089	0.178945882692329	0.141308598364287
1973	Jones	DT Information	T-test	2	0	0.103976608187135	0.0945304138663002	0.314704035041505	0.286113417205593
1974	Jones	DT Information	Distance	200	0	0.0141520467836257	0.0288816837449443	0.0428337325534557	0.0874156463823874
1975	Jones	DT Information	Relief	200	0	0.0394736842105263	0.0401795807483001	0.119474254023069	0.121610777733858
1976	Jones	DT Information	T-test	200	0	0.0373684210526316	0.0529168714186576	0.113102293808505	0.160162494695462
1977	Jones	DT Information	Distance	22	0	0.0141520467836257	0.0288816837449443	0.0428337325534557	0.0874156463823874
1978	Jones	DT Information	Relief	22	0	0.0450292397660819	0.0427577704102563	0.136289149033723	0.12941413566086
1979	Jones	DT Information	T-test	22	0	0.104210526315790	0.0719355005488917	0.315412030620901	0.217725820068323
1980	Jones	DT Information	Distance	300	0	0.0141520467836257	0.0288816837449443	0.0428337325534557	0.0874156463823874
1981	Jones	DT Information	Relief	300	0	0.0394736842105263	0.0401795807483001	0.119474254023069	0.121610777733858
1982	Jones	DT Information	T-test	300	0	0.0373684210526316	0.0529168714186576	0.113102293808505	0.160162494695462
1983	Jones	DT Information	Distance	32	0	0.0141520467836257	0.0288816837449443	0.0428337325534557	0.0874156463823874
1984	Jones	DT Information	Relief	32	0	0.0428070175438597	0.0436053414233571	0.129563191029461	0.131979462828745
1985	Jones	DT Information	T-test	32	0	0.0571345029239766	0.0949301952478504	0.172927920267464	0.28732342795803
1986	Jones	DT Information	Distance	400	0	0.0141520467836257	0.0288816837449443	0.0428337325534557	0.0874156463823874
1987	Jones	DT Information	Relief	400	0	0.0394736842105263	0.0401795807483001	0.119474254023069	0.121610777733858
1988	Jones	DT Information	T-test	400	0	0.0373684210526316	0.0529168714186576	0.113102293808505	0.160162494695462
1989	Jones	DT Information	Distance	42	0	0.0141520467836257	0.0288816837449443	0.0428337325534557	0.0874156463823874
1990	Jones	DT Information	Relief	42	0	0.0394736842105263	0.0401795807483001	0.119474254023069	0.121610777733858
1991	Jones	DT Information	T-test	42	0	0.0271345029239766	0.0765472600132169	0.0821274872099315	0.231684145285587
1992	Jones	DT Information	Distance	500	0	0.0141520467836257	0.0288816837449443	0.0428337325534557	0.0874156463823874
1993	Jones	DT Information	Relief	500	0	0.0394736842105263	0.0401795807483001	0.119474254023069	0.121610777733858
1994	Jones	DT Information	T-test	500	0	0.0373684210526316	0.0529168714186576	0.113102293808505	0.160162494695462
1995	Jones	DT Information	Distance	52	0	0.0141520467836257	0.0288816837449443	0.0428337325534557	0.0874156463823874
1996	Jones	DT Information	Relief	52	0	0.0394736842105263	0.0401795807483001	0.119474254023069	0.121610777733858
1997	Jones	DT Information	T-test	52	0	0.0271345029239766	0.0765472600132169	0.0821274872099315	0.231684145285587
1998	Jones	DT Information	Distance	600	0	0.0141520467836257	0.0288816837449443	0.0428337325534557	0.0874156463823874
[truncated: 12,687 more rows]
