# Supplementary material for: Classification of microarrays; synergistic effects between normalization, gene selection and machine learning
Source: BMC Bioinformatics. 2011 Oct 7;12:390. doi: 10.1186/1471-2105-12-390 (PMC3229535; doi:10.1186/1471-2105-12-390)
Supplement: Additional file 2 — The predictive performance of individual methods across data sets. Comparisons of the predictive performance of individual methods (data material for Figure 7). [file 1471-2105-12-390-S2.XLS]

## Sheet: Additional file 2
Methods	G Distance	G Relief	G T-test	M DT Gini	M DT Information	M NN No layer	M NN One layer	M SVM Linear	M SVM Poly2	M SVM Poly3	M SVM Rb	N 2	N 12	N 22	N 32	N 42	N 52	N 62	N 72	N 82	N 92	N 100	N 150	N 200	N 300	N 400	N 500	N 600	N 700	N 800	N 900	N 1000	No 0	No 1	No 2	No 3	No 4
G Distance		3	2																																				5
G Relief	4		2																																				6
G T-test	5	4																																					9
M DT Gini					2	1	1	1	1	2	1																												9
M DT Information				0		1	1	1	1	2	1																												7
M NN No layer				4	4		1	0	1	4	0																												14
M NN One layer				4	4	2		0	1	3	0																												14
M SVM Linear				6	6	5	4		4	5	1																												31
M SVM Poly2				6	6	4	3	2		6	0																												27
M SVM Poly3				4	4	3	3	2	1		1																												18
M SVM Rb				6	6	5	6	3	4	6																													36
N 2													0	0	0	0	0	0	0	0	0	0	0	0	0	0	0	0	0	0	0	0							0
N 12												6		0	0	0	0	0	0	0	0	0	0	0	0	0	0	0	0	0	0	0							6
N 22												6	3		0	0	0	0	0	0	0	0	0	0	0	0	0	0	0	0	0	0							9
N 32												6	4	1		0	0	0	0	0	0	0	0	0	0	0	0	0	0	0	0	0							11
N 42												6	4	3	0		0	0	0	0	0	0	0	0	0	0	0	0	0	0	0	0							13
N 52												6	4	3	1	0		0	0	0	0	0	0	0	0	0	0	0	0	0	0	0							14
N 62												7	4	3	3	2	1		0	0	0	0	0	0	0	0	0	0	0	0	0	0							20
N 72												7	5	3	4	3	2	1		0	0	0	0	0	0	0	0	0	0	0	0	0							25
N 82												7	4	3	3	3	3	2	1		0	0	0	0	0	0	0	0	0	0	0	0							26
N 92												7	5	3	4	3	3	2	2	1		0	0	0	0	0	0	0	0	0	0	0							30
N 100												7	5	4	5	3	3	2	3	2	1		0	0	0	0	0	0	0	0	0	0							35
N 150												7	5	4	4	3	3	3	3	4	3	3		0	0	0	0	0	0	0	0	0							42
N 200												7	5	4	4	3	3	3	3	3	3	3	1		0	0	0	0	0	0	0	0							42
N 300												7	5	4	4	4	4	4	4	5	5	5	2	2		0	0	0	0	0	0	0							55
N 400												7	5	4	4	4	4	5	5	5	4	4	4	2	1		0	0	0	0	0	0							58
N 500												7	5	4	4	5	4	5	5	5	4	4	4	3	1	1		0	0	0	0	0							61
N 600												7	5	5	5	5	5	5	5	5	4	4	4	3	3	3	0		0	0	0	0							68
N 700												7	5	5	5	5	5	5	5	5	4	4	4	4	3	3	1	0		0	0	0							70
N 800												7	5	5	5	5	5	5	5	5	4	4	4	4	3	3	2	1	0		0	0							72
N 900												7	5	5	5	5	5	5	5	5	4	4	4	3	3	3	3	2	2	0		0							75
N 1000												7	5	4	5	5	5	5	4	4	4	4	4	3	3	3	3	2	2	2	0								74
No 0																																		2.8	2.8	3	3		11.6
No 1																																	4.2		2.8	1.4	1.4		9.8
No 2																																	4.2	2.8		0	1.4		8.4
No 3																																	3	1.4	1.4		2		7.8
No 4																																	3	1.4	4.2	3			11.6
	9	7	4	30	32	21	19	9	13	28	4	135	88	67	65	58	55	52	50	49	40	39	31	24	17	16	9	5	4	2	0	0	14.4	8.4	11.2	7.4	7.8
