# Supplementary material for: Classification of microarrays; synergistic effects between normalization, gene selection and machine learning
Source: BMC Bioinformatics. 2011 Oct 7;12:390. doi: 10.1186/1471-2105-12-390 (PMC3229535; doi:10.1186/1471-2105-12-390)
Supplement: Additional file 3 — The predictive performance of pairs of methods across data sets. Comparisons of the predictive performance of pairs of methods (data material for Figures 8-10 and additional comparisons). [file 1471-2105-12-390-S3.XLS]

## Sheet: M-No
Methods	M DT Gini + No 0	M DT Gini + No 1	M DT Gini + No 2	M DT Gini + No 3	M DT Gini + No 4	M DT Information + No 0	M DT Information + No 1	M DT Information + No 2	M DT Information + No 3	M DT Information + No 4	M NN No layer + No 0	M NN No layer + No 1	M NN No layer + No 2	M NN No layer + No 3	M NN No layer + No 4	M NN One layer + No 0	M NN One layer + No 1	M NN One layer + No 2	M NN One layer + No 3	M NN One layer + No 4	M SVM Linear + No 0	M SVM Linear + No 1	M SVM Linear + No 2	M SVM Linear + No 3	M SVM Linear + No 4	M SVM Poly2 + No 0	M SVM Poly2 + No 1	M SVM Poly2 + No 2	M SVM Poly2 + No 3	M SVM Poly2 + No 4	M SVM Poly3 + No 0	M SVM Poly3 + No 1	M SVM Poly3 + No 2	M SVM Poly3 + No 3	M SVM Poly3 + No 4	M SVM Rb + No 0	M SVM Rb + No 1	M SVM Rb + No 2	M SVM Rb + No 3	M SVM Rb + No 4
M DT Gini + No 0		1.4	1.4	3	3	3	1.4	1.4	3	3	0	1.4	1.4	1	1	0	1.4	1.4	1	1	0	1.4	1.4	1	1	0	1.4	1.4	1	1	0	1.4	1.4	1	1	0	1.4	1.4	1	1		49.4
M DT Gini + No 1	5.6		4.2	0	2.8	5.6	2.8	4.2	0	2.8	2.8	2.8	2.8	4.2	2.8	2.8	2.8	2.8	2.8	2.8	1.4	1.4	1.4	1.4	1.4	1.4	2.8	1.4	2.8	1.4	1.4	2.8	2.8	2.8	2.8	1.4	1.4	1.4	1.4	1.4		93.8
M DT Gini + No 2	5.6	2.8		1.4	0	5.6	2.8	1.4	1.4	0	2.8	1.4	2.8	2.8	2.8	2.8	2.8	2.8	2.8	1.4	1.4	1.4	1.4	1.4	1.4	1.4	1.4	1.4	2.8	1.4	1.4	2.8	1.4	2.8	2.8	1.4	1.4	1.4	1.4	1.4		79.8
M DT Gini + No 3	4	4.2	4.2		4	4	5.6	4.2	1	4	2	4.2	2.8	2	2	2	4.2	2.8	2	2	1	1.4	1.4	2	1	1	2.8	2.8	2	2	2	4.2	4.2	3	3	1	1.4	1.4	1	1		100.8
M DT Gini + No 4	4	4.2	1.4	1		4	4.2	2.8	1	1	2	2.8	2.8	2	2	2	2.8	4.2	3	1	1	1.4	1.4	1	1	1	2.8	1.4	2	1	1	4.2	2.8	3	2	1	1.4	1.4	1	1		81
M DT Information + No 0	2	1.4	1.4	3	3		1.4	1.4	3	3	0	1.4	1.4	1	1	0	1.4	1.4	1	1	0	1.4	1.4	1	1	0	1.4	1.4	1	1	0	1.4	1.4	1	1	0	1.4	1.4	1	1		48.4
M DT Information + No 1	5.6	0	2.8	0	0	5.6		2.8	0	2.8	2.8	2.8	2.8	2.8	2.8	2.8	2.8	2.8	2.8	2.8	1.4	1.4	1.4	1.4	1.4	1.4	2.8	1.4	2.8	1.4	1.4	2.8	2.8	2.8	2.8	1.4	1.4	1.4	1.4	1.4		84
M DT Information + No 2	5.6	2.8	0	1.4	0	5.6	2.8		1.4	0	2.8	1.4	2.8	2.8	2.8	2.8	2.8	2.8	2.8	1.4	1.4	1.4	1.4	1.4	1.4	1.4	1.4	1.4	2.8	1.4	1.4	2.8	1.4	2.8	2.8	1.4	1.4	1.4	1.4	1.4		78.4
M DT Information + No 3	4	4.2	4.2	0	3	4	5.6	4.2		3	2	4.2	2.8	2	2	2	4.2	2.8	2	2	1	1.4	1.4	2	1	1	2.8	2.8	2	2	2	4.2	4.2	3	3	1	1.4	1.4	1	1		97.8
M DT Information + No 4	4	4.2	1.4	1	0	4	4.2	1.4	1		2	2.8	2.8	2	2	2	2.8	4.2	3	1	1	1.4	1.4	1	1	1	2.8	1.4	2	1	1	4.2	2.8	3	2	1	1.4	1.4	1	1		78.6
M NN No layer + No 0	7	4.2	4.2	5	5	6	4.2	4.2	5	5		2.8	2.8	2	3	2	1.4	1.4	1	2	1	1.4	1.4	1	1	2	2.8	1.4	2	1	4	2.8	2.8	5	4	1	1.4	1.4	1	1		107.6
M NN No layer + No 1	4.2	2.8	2.8	2.8	2.8	4.2	2.8	2.8	2.8	2.8	4.2		5.6	2.8	2.8	2.8	2.8	2.8	2.8	1.4	2.8	0	2.8	1.4	1.4	2.8	1.4	1.4	2.8	1.4	2.8	2.8	1.4	2.8	2.8	2.8	0	1.4	0	1.4		95.2
M NN No layer + No 2	4.2	2.8	2.8	2.8	2.8	4.2	2.8	2.8	2.8	2.8	2.8	1.4		0	1.4	4.2	0	1.4	1.4	1.4	1.4	0	0	0	0	2.8	1.4	0	1.4	0	2.8	2.8	1.4	2.8	1.4	1.4	0	0	0	0		64.4
M NN No layer + No 3	5	2.8	2.8	4	4	5	2.8	2.8	4	4	3	0	1.4		3	3	1.4	1.4	2	2	1	0	1.4	0	1	2	1.4	1.4	1	2	4	2.8	1.4	4	3	1	0	1.4	0	1		84.2
M NN No layer + No 4	5	2.8	2.8	4	4	5	2.8	2.8	4	4	2	1.4	1.4	1		3	1.4	2.8	1	2	1	0	0	0	0	2	1.4	0	1	1	3	2.8	1.4	3	2	1	0	0	0	0		72.8
M NN One layer + No 0	6	4.2	4.2	5	5	5	4.2	4.2	5	5	2	2.8	2.8	2	3		2.8	1.4	2	3	1	1.4	1.4	1	2	1	1.4	1.4	2	1	4	2.8	2.8	3	4	0	1.4	1.4	1	1		104.6
M NN One layer + No 1	4.2	4.2	4.2	2.8	2.8	4.2	4.2	4.2	2.8	2.8	2.8	2.8	2.8	2.8	2.8	4.2		1.4	2.8	1.4	2.8	0	0	0	0	2.8	2.8	0	2.8	0	2.8	2.8	2.8	2.8	2.8	2.8	0	0	0	0		88.2
M NN One layer + No 2	4.2	2.8	2.8	2.8	2.8	4.2	2.8	2.8	2.8	2.8	2.8	2.8	2.8	2.8	2.8	2.8	1.4		0	0	1.4	0	0	0	0	2.8	1.4	0	2.8	0	2.8	2.8	2.8	2.8	2.8	2.8	0	0	0	0		74.2
M NN One layer + No 3	5	4.2	4.2	4	4	5	4.2	4.2	4	4	3	1.4	2.8	2	3	3	1.4	1.4		2	2	0	0	0	1	3	2.8	1.4	2	2	4	2.8	2.8	3	4	2	0	0	0	1		96.6
M NN One layer + No 4	4	2.8	4.2	4	4	4	2.8	4.2	4	4	3	2.8	4.2	3	2	2	1.4	1.4	2		1	0	1.4	1	0	3	1.4	0	2	0	3	2.8	2.8	3	3	2	0	0	0	0		86.2
M SVM Linear + No 0	7	4.2	5.6	6	6	7	5.6	5.6	6	6	4	4.2	4.2	3	4	2	2.8	1.4	2	3		2.8	2.8	2	2	4	2.8	1.4	2	2	5	4.2	2.8	5	4	1	1.4	1.4	1	1		138.2
M SVM Linear + No 1	5.6	5.6	5.6	4.2	5.6	5.6	5.6	5.6	4.2	5.6	4.2	5.6	7	5.6	5.6	4.2	5.6	4.2	5.6	5.6	4.2		2.8	2.8	2.8	4.2	2.8	2.8	2.8	2.8	4.2	4.2	4.2	4.2	4.2	4.2	1.4	1.4	0	1.4		163.8
M SVM Linear + No 2	5.6	5.6	5.6	5.6	5.6	5.6	5.6	5.6	5.6	5.6	2.8	4.2	5.6	5.6	4.2	4.2	2.8	4.2	2.8	5.6	2.8	2.8		1.4	1.4	4.2	4.2	2.8	4.2	2.8	4.2	4.2	4.2	4.2	4.2	4.2	2.8	1.4	1.4	0		155.4
M SVM Linear + No 3	6	5.6	5.6	5	6	6	5.6	5.6	5	6	4	4.2	5.6	6	5	3	4.2	4.2	4	5	4	1.4	1.4		3	5	4.2	2.8	2	3	5	4.2	4.2	5	5	4	2.8	1.4	0	2		162
M SVM Linear + No 4	6	5.6	5.6	6	6	5	5.6	5.6	6	6	3	4.2	5.6	5	6	3	2.8	2.8	2	4	3	2.8	2.8	3		4	4.2	2.8	3	3	5	4.2	4.2	4	5	3	2.8	1.4	2	1		157
M SVM Poly2 + No 0	7	4.2	5.6	6	6	7	5.6	5.6	6	6	3	4.2	4.2	3	4	3	4.2	4.2	3	3	2	2.8	2.8	2	2		2.8	2.8	2	2	5	5.6	4.2	5	5	1	1.4	1.4	1	1		146.6
M SVM Poly2 + No 1	5.6	4.2	4.2	4.2	4.2	5.6	4.2	4.2	4.2	4.2	4.2	4.2	5.6	5.6	5.6	4.2	4.2	4.2	4.2	4.2	4.2	2.8	2.8	2.8	2.8	4.2		1.4	4.2	1.4	4.2	5.6	4.2	5.6	5.6	2.8	0	0	0	0		145.6
M SVM Poly2 + No 2	5.6	5.6	5.6	4.2	5.6	5.6	5.6	5.6	4.2	5.6	4.2	5.6	5.6	5.6	5.6	5.6	5.6	5.6	5.6	5.6	4.2	2.8	2.8	2.8	2.8	4.2	2.8		2.8	1.4	4.2	5.6	5.6	5.6	5.6	4.2	0	0	0	0		165.2
M SVM Poly2 + No 3	6	4.2	4.2	5	5	6	4.2	4.2	5	5	3	4.2	4.2	4	4	3	4.2	4.2	3	4	2	2.8	2.8	2	2	4	1.4	0		2	5	5.6	2.8	6	5	1	1.4	1.4	0	0		133.8
M SVM Poly2 + No 4	6	5.6	5.6	5	6	6	5.6	5.6	5	6	3	5.6	5.6	4	5	3	5.6	5.6	4	5	3	2.8	2.8	2	2	4	4.2	2.8	3		4	4.2	4.2	4	5	2	1.4	2.8	0	0		157
M SVM Poly3 + No 0	6	2.8	4.2	4	5	6	2.8	4.2	5	5	3	4.2	4.2	3	2	3	4.2	4.2	3	2	2	2.8	2.8	2	2	0	2.8	2.8	2	2		2.8	2.8	3	2	1	1.4	1.4	1	1		115.4
M SVM Poly3 + No 1	4.2	2.8	2.8	2.8	2.8	4.2	2.8	2.8	2.8	2.8	2.8	4.2	4.2	4.2	4.2	2.8	4.2	4.2	4.2	4.2	0	2.8	2.8	2.8	2.8	1.4	1.4	1.4	1.4	1.4	2.8		1.4	2.8	1.4	1.4	1.4	1.4	1.4	1.4		103.6
M SVM Poly3 + No 2	5.6	4.2	2.8	2.8	2.8	5.6	4.2	2.8	2.8	2.8	4.2	4.2	4.2	4.2	4.2	4.2	4.2	4.2	4.2	4.2	0	2.8	2.8	2.8	2.8	2.8	1.4	1.4	2.8	1.4	4.2	2.8		2.8	4.2	0	0	1.4	0	0		114.8
M SVM Poly3 + No 3	5	2.8	2.8	4	4	5	2.8	2.8	4	4	2	4.2	4.2	3	4	2	4.2	4.2	3	4	1	2.8	2.8	2	2	1	1.4	1.4	1	1	2	1.4	0		2	1	0	1.4	0	0		96.2
M SVM Poly3 + No 4	6	2.8	2.8	4	4	6	2.8	2.8	4	4	3	4.2	4.2	3	3	3	4.2	4.2	3	3	0	2.8	2.8	2	2	2	1.4	1.4	1	1	4	4.2	2.8	4		1	1.4	1.4	1	1		111.2
M SVM Rb + No 0	7	5.6	5.6	6	6	7	5.6	5.6	6	6	4	4.2	4.2	3	4	3	4.2	4.2	3	4	1	2.8	2.8	2	2	4	2.8	2.8	3	3	6	5.6	4.2	6	5		2.8	1.4	1	2		158.4
M SVM Rb + No 1	5.6	5.6	5.6	5.6	5.6	5.6	5.6	5.6	5.6	5.6	5.6	5.6	7	5.6	7	5.6	7	7	7	7	5.6	4.2	4.2	4.2	4.2	4.2	2.8	4.2	4.2	4.2	4.2	5.6	5.6	4.2	4.2	4.2		2.8	0	1.4		194.6
M SVM Rb + No 2	5.6	5.6	5.6	5.6	5.6	5.6	5.6	5.6	5.6	5.6	4.2	5.6	5.6	5.6	5.6	5.6	5.6	7	5.6	7	5.6	4.2	4.2	4.2	2.8	4.2	2.8	2.8	2.8	2.8	4.2	5.6	5.6	5.6	5.6	4.2	1.4		1.4	1.4		184.8
M SVM Rb + No 3	6	5.6	5.6	6	6	6	5.6	5.6	6	6	5	5.6	7	6	6	4	7	7	5	6	5	4.2	4.2	3	4	5	4.2	4.2	3	4	5	5.6	5.6	6	6	4	2.8	2.8		3		198.6
M SVM Rb + No 4	6	5.6	5.6	6	6	6	5.6	5.6	6	6	4	5.6	5.6	5	5	4	5.6	7	4	6	4	4.2	5.6	3	4	4	4.2	2.8	3	4	5	5.6	5.6	5	6	3	2.8	4.2	1			187.2
	206.6	152.6	152.6	146	156.8	204.6	161	155.4	148	160.6	118	137.2	155.4	131	139	118.6	134.4	137.2	116.4	124	78.6	74.2	81.2	66.8	67.4	100.2	95.2	68.6	91.2	67.2	128	145.6	121.8	145.4	138	73.6	46.2	50.4	25.8	34.6

## Sheet: M-N
Methods	M DT Gini + N 2	M DT Gini + N 12	M DT Gini + N 22	M DT Gini + N 32	M DT Gini + N 42	M DT Gini + N 52	M DT Gini + N 62	M DT Gini + N 72	M DT Gini + N 82	M DT Gini + N 92	M DT Gini + N 100	M DT Gini + N 150	M DT Gini + N 200	M DT Gini + N 300	M DT Gini + N 400	M DT Gini + N 500	M DT Gini + N 600	M DT Gini + N 700	M DT Gini + N 800	M DT Gini + N 900	M DT Gini + N 1000	M DT Information + N 2	M DT Information + N 12	M DT Information + N 22	M DT Information + N 32	M DT Information + N 42	M DT Information + N 52	M DT Information + N 62	M DT Information + N 72	M DT Information + N 82	M DT Information + N 92	M DT Information + N 100	M DT Information + N 150	M DT Information + N 200	M DT Information + N 300	M DT Information + N 400	M DT Information + N 500	M DT Information + N 600	M DT Information + N 700	M DT Information + N 800	M DT Information + N 900	M DT Information + N 1000	M NN No layer + N 2	M NN No layer + N 12	M NN No layer + N 22	M NN No layer + N 32	M NN No layer + N 42	M NN No layer + N 52	M NN No layer + N 62
M DT Gini + N 2		0	0	0	0	0	0	0	0	0	0	0	0	0	0	0	0	0	0	0	0	0	0	0	0	0	0	0	0	0	0	0	0	0	0	0	0	0	0	0	0	0	1	1	2	2	2	2	2
M DT Gini + N 12	3		0	0	0	0	0	0	0	0	0	0	0	0	0	1	1	1	1	1	1	3	1	0	0	0	0	0	0	0	0	0	0	0	1	1	1	1	1	1	1	1	1	2	3	2	2	2	1
M DT Gini + N 22	3	0		0	0	0	1	2	2	1	1	2	2	2	2	2	1	1	1	1	1	3	0	1	1	0	1	2	2	1	1	2	2	2	2	2	2	1	1	1	1	1	1	2	3	2	2	2	1
M DT Gini + N 32	2	0	0		0	1	1	2	2	2	2	2	2	2	2	1	1	1	1	1	1	3	0	1	1	0	1	2	2	2	2	2	2	2	2	2	1	1	1	1	1	1	1	1	3	3	2	2	1
M DT Gini + N 42	3	0	0	0		1	2	1	2	1	1	2	1	1	1	1	1	1	1	1	1	3	0	0	0	1	2	1	1	2	1	2	1	1	1	1	1	1	1	1	1	1	1	1	3	3	2	2	1
M DT Gini + N 52	2	0	0	0	0		0	1	1	1	0	1	1	1	1	1	1	1	1	1	1	2	0	0	0	0	0	1	2	1	1	0	1	1	1	1	1	1	1	1	1	1	1	1	3	2	2	2	1
M DT Gini + N 62	2	1	0	0	1	1		1	1	1	1	1	0	1	1	1	1	1	1	1	1	2	1	0	0	0	0	0	1	1	1	1	1	0	1	1	1	1	1	1	1	1	1	1	3	2	2	1	1
M DT Gini + N 72	2	1	0	0	0	0	0		1	0	0	1	0	1	1	1	1	1	1	1	1	2	1	0	0	1	0	0	0	1	1	2	1	1	1	1	1	1	1	1	1	1	1	1	3	2	2	2	1
M DT Gini + N 82	2	1	0	0	1	1	0	0		0	0	0	0	1	1	1	1	1	1	1	1	2	1	0	1	1	0	0	1	1	1	1	1	0	1	1	1	1	1	1	1	1	1	1	3	2	2	2	1
M DT Gini + N 92	2	2	1	0	1	0	0	0	0		0	0	0	1	1	1	1	1	1	1	1	2	2	1	0	1	0	0	0	0	1	1	1	0	1	1	1	1	1	1	1	1	2	1	3	2	2	2	1
M DT Gini + N 100	2	2	1	0	1	0	0	0	0	0		0	0	1	1	1	1	1	1	1	1	2	2	1	0	1	0	0	0	0	1	0	0	0	1	1	1	1	1	1	1	1	2	1	3	2	2	2	1
M DT Gini + N 150	2	2	2	1	1	1	0	0	0	0	0		0	1	1	1	1	1	1	1	1	2	2	1	1	1	0	0	1	1	1	1	1	0	1	1	1	1	1	1	1	1	2	1	3	2	2	2	1
M DT Gini + N 200	2	2	2	1	1	1	0	0	0	0	0	0		1	0	0	0	0	1	1	1	2	2	1	1	1	0	0	1	1	1	1	1	0	1	1	1	1	1	1	1	1	2	1	3	2	2	2	1
M DT Gini + N 300	2	2	2	1	1	1	0	0	1	0	0	0	0		0	0	0	0	0	0	0	2	2	1	1	1	0	0	1	1	1	1	0	0	0	1	0	1	1	0	1	1	2	1	3	2	2	2	2
M DT Gini + N 400	2	2	2	1	1	1	1	1	2	2	1	0	0	1		0	0	0	1	1	1	2	2	1	1	1	1	0	1	1	1	1	1	0	1	1	0	1	1	0	1	1	2	2	3	2	2	2	2
M DT Gini + N 500	2	2	2	0	1	0	0	0	1	0	0	0	0	0	0		0	0	1	1	1	2	2	1	1	1	0	0	0	0	1	1	0	0	0	0	0	1	1	0	1	1	2	1	3	2	2	2	2
M DT Gini + N 600	2	2	2	0	1	0	0	0	1	0	0	0	0	0	0	0		0	0	0	0	2	2	1	1	1	0	0	1	0	1	1	0	0	0	0	0	1	0	0	1	1	2	2	2	2	2	2	2
M DT Gini + N 700	2	2	2	1	1	1	0	0	1	0	0	0	0	0	0	0	0		1	0	1	2	2	1	1	1	1	0	1	1	1	1	0	0	0	0	0	1	1	1	1	1	2	2	2	2	2	2	2
M DT Gini + N 800	2	2	2	1	1	1	0	0	1	0	0	0	0	0	1	0	0	0		0	0	2	2	1	1	1	0	0	1	1	1	1	0	0	1	1	0	0	0	0	0	1	2	2	2	2	2	2	2
M DT Gini + N 900	2	2	1	1	1	1	0	0	1	1	0	0	0	0	0	0	0	0	1		0	2	2	1	1	1	0	0	0	0	1	1	0	0	1	0	0	0	0	0	0	1	2	2	2	2	2	2	2
M DT Gini + N 1000	2	2	1	0	1	1	0	0	1	1	0	0	0	0	0	0	0	0	1	1		2	2	1	0	1	0	0	0	0	1	1	0	0	1	0	0	0	0	0	0	1	2	2	2	2	2	2	2
M DT Information + N 2	0	0	0	0	0	0	0	0	0	0	0	0	0	0	0	0	0	0	0	0	0		0	0	0	0	0	0	0	0	0	0	0	0	0	0	0	0	0	0	0	0	1	1	2	2	2	2	2
M DT Information + N 12	3	0	0	0	0	0	0	0	0	0	0	0	0	0	0	0	0	1	1	1	1	3		0	0	0	0	0	0	0	0	0	0	0	0	1	1	1	1	1	1	1	1	1	3	2	2	2	1
M DT Information + N 22	3	0	0	0	0	0	0	1	1	1	1	1	1	1	1	2	1	1	1	1	1	3	0		0	0	0	1	1	1	1	1	1	1	2	2	2	1	1	1	1	1	1	1	3	2	2	1	1
M DT Information + N 32	2	0	0	0	0	0	0	1	1	1	1	1	1	2	2	1	1	1	1	1	1	3	0	0		0	0	2	1	1	1	1	1	2	2	2	1	1	1	1	1	1	1	1	3	2	2	2	1
M DT Information + N 42	2	0	0	0	0	0	1	1	1	1	1	1	1	1	1	1	1	1	1	1	1	3	0	0	0		1	2	1	1	1	1	1	2	1	1	1	1	1	1	1	1	1	1	3	2	2	2	1
M DT Information + N 52	2	1	0	0	0	0	0	1	1	1	0	1	0	1	1	1	1	1	1	1	1	2	1	0	0	0		0	1	1	1	0	0	0	1	1	1	1	1	1	1	1	1	1	3	2	2	2	1
M DT Information + N 62	2	1	0	0	0	0	0	1	1	1	0	1	0	1	0	1	1	1	1	1	1	2	1	0	0	1	0		2	1	2	0	1	0	1	1	1	1	1	1	1	1	1	1	3	2	2	2	1
M DT Information + N 72	2	0	0	0	0	0	0	0	0	0	0	0	0	1	0	0	1	1	1	1	1	2	0	0	0	0	0	0		1	0	0	0	0	1	1	1	1	1	1	1	1	1	1	3	2	2	2	1
M DT Information + N 82	2	0	0	0	0	0	0	0	0	0	0	0	0	0	0	0	1	1	1	1	1	2	0	0	0	0	0	0	0		0	0	0	0	1	1	1	1	1	1	1	1	1	1	3	2	2	2	1
M DT Information + N 92	2	1	1	0	0	0	0	0	0	0	0	0	0	1	0	1	1	1	1	1	1	2	1	1	0	0	0	0	0	0		0	0	0	1	1	1	1	1	1	1	1	2	1	3	2	2	2	1
M DT Information + N 100	2	1	1	0	0	0	0	0	0	0	0	0	0	0	0	0	0	0	1	1	1	2	1	1	0	0	0	0	0	0	0		0	0	0	1	1	1	1	1	1	1	2	1	3	2	2	2	1
M DT Information + N 150	2	2	1	0	0	0	0	0	0	0	0	0	0	0	0	0	0	0	0	0	0	2	2	1	0	0	0	0	0	0	0	0		0	0	1	1	1	1	1	1	1	2	1	3	2	2	2	1
M DT Information + N 200	2	2	1	0	0	0	0	0	0	0	0	0	0	0	0	0	0	0	0	0	0	2	2	1	1	1	0	0	0	0	1	0	0		0	1	1	1	1	0	1	1	2	1	2	2	2	2	2
M DT Information + N 300	2	2	1	0	1	0	0	0	0	0	0	0	0	0	0	0	0	0	0	0	0	2	2	1	0	1	0	0	1	0	0	0	0	0		1	0	0	0	0	0	1	2	1	2	2	2	2	1
M DT Information + N 400	2	2	2	0	1	1	0	0	1	0	0	0	0	0	0	0	0	0	0	0	0	2	2	1	1	1	0	0	1	0	1	1	1	0	1		0	0	0	0	0	0	2	2	2	2	2	2	2
M DT Information + N 500	2	2	2	1	1	0	0	0	1	0	0	0	0	0	0	0	0	0	0	0	0	2	2	1	1	1	0	0	1	1	1	1	1	0	1	0		0	0	0	0	1	2	2	2	2	2	2	2
M DT Information + N 600	2	2	2	0	1	1	0	0	0	0	0	0	0	0	0	0	0	0	0	0	0	2	2	1	1	1	0	0	1	1	1	1	0	0	0	0	0		0	0	0	0	2	2	2	2	2	2	2
M DT Information + N 700	2	2	2	1	1	1	0	0	1	0	0	0	0	0	0	0	0	0	0	0	0	2	2	1	1	1	0	0	1	1	1	1	1	0	1	0	0	0		0	0	0	2	2	2	2	2	2	2
M DT Information + N 800	3	2	2	1	0	1	0	0	1	0	0	0	0	0	1	0	0	0	0	0	0	3	2	1	1	1	0	0	1	1	1	1	1	0	1	1	0	0	0		0	1	2	2	2	2	2	2	2
M DT Information + N 900	3	1	1	0	0	0	0	0	1	0	0	0	0	0	0	0	0	0	0	0	0	3	2	1	0	1	0	0	0	0	0	0	0	0	0	0	0	0	0	0		1	2	2	2	2	2	2	2
M DT Information + N 1000	3	1	1	0	0	1	0	0	1	1	0	0	0	0	0	0	0	0	0	0	0	3	2	2	1	1	0	0	0	0	0	0	0	0	1	0	0	0	0	0	0		2	2	2	2	2	2	2
M NN No layer + N 2	3	1	1	1	1	1	1	1	1	1	1	1	1	1	1	1	1	1	1	1	1	3	1	1	1	1	1	1	1	1	1	1	1	1	1	1	1	1	1	1	1	1		2	2	2	2	2	2
M NN No layer + N 12	3	2	2	2	2	2	2	2	2	2	2	2	2	2	2	2	3	3	3	3	3	3	2	2	2	2	2	2	2	2	2	2	2	2	3	3	3	3	3	3	3	3	3		3	2	1	0	0
M NN No layer + N 22	3	2	2	2	2	2	2	2	2	2	2	2	2	2	2	2	2	2	2	2	2	3	2	2	2	2	2	2	2	2	2	2	2	2	2	2	2	2	2	2	2	2	3	1		0	0	0	0
M NN No layer + N 32	4	2	2	2	2	2	2	2	2	2	2	3	3	3	2	2	2	2	2	2	2	4	2	2	2	2	2	2	2	2	2	2	2	3	3	2	2	2	2	2	2	2	3	2	3		0	0	0
M NN No layer + N 42	3	2	2	2	2	2	2	3	3	3	3	3	3	3	3	3	2	2	2	2	2	4	2	2	2	2	2	2	3	3	3	3	3	3	3	3	3	2	2	2	2	2	3	2	2	2		0	0
M NN No layer + N 52	4	2	2	2	2	2	2	2	3	3	3	3	3	3	3	2	2	2	2	2	2	4	2	2	2	2	2	2	2	2	3	3	3	3	3	3	2	2	2	2	2	2	3	3	3	1	0		0
M NN No layer + N 62	4	2	2	2	2	2	2	3	3	3	3	3	3	3	3	2	2	2	2	2	2	4	2	2	2	2	2	3	3	3	3	3	3	3	3	3	2	2	2	2	2	2	3	2	3	3	2	3
M NN No layer + N 72	4	2	2	2	2	2	3	3	3	3	3	3	3	3	3	3	2	2	2	2	2	4	2	2	2	2	2	3	3	3	3	3	3	3	3	3	3	2	2	2	2	2	3	3	4	4	4	4	2
M NN No layer + N 82	4	2	2	2	2	2	3	3	3	3	3	3	3	4	4	4	2	2	3	3	3	4	2	2	2	2	2	3	3	3	3	3	4	4	4	4	4	3	3	3	3	3	3	2	3	4	3	4	1
M NN No layer + N 92	4	3	2	2	3	3	3	3	3	3	3	4	4	4	4	4	4	4	4	4	4	4	2	2	3	3	3	3	4	4	4	4	4	4	4	4	4	4	4	4	4	4	3	3	4	4	4	4	3
M NN No layer + N 100	4	3	2	2	3	3	4	4	4	4	4	4	4	4	4	4	4	4	4	4	4	4	2	2	3	3	4	4	4	4	4	4	4	4	4	4	4	4	4	4	4	4	3	3	5	4	5	4	4
M NN No layer + N 150	5	3	2	3	4	4	4	4	4	4	4	4	4	4	4	4	4	4	4	4	4	5	3	3	4	4	4	4	4	4	4	4	4	4	4	4	4	4	4	4	4	4	3	3	5	4	5	5	5
M NN No layer + N 200	5	4	4	4	4	4	4	4	4	4	4	4	4	4	4	4	4	4	4	4	4	5	4	4	4	4	4	4	4	4	4	4	4	4	4	4	4	4	4	4	4	4	3	4	5	4	4	3	5
M NN No layer + N 300	4	5	4	4	4	5	5	5	5	4	5	4	4	4	4	4	4	4	4	4	4	4	5	5	4	5	5	5	5	4	4	4	5	4	4	4	4	4	4	4	4	4	3	5	4	4	4	4	4
M NN No layer + N 400	4	5	5	5	5	5	5	5	5	5	5	5	4	4	4	4	4	4	4	4	4	4	5	5	5	5	5	5	5	5	5	4	5	5	4	4	4	4	4	4	4	4	3	5	4	4	4	4	4
M NN No layer + N 500	5	5	5	5	5	5	5	5	5	5	5	5	5	5	4	4	4	4	4	4	4	4	5	5	5	5	5	5	5	5	5	5	5	5	5	5	5	5	4	4	4	4	4	5	5	4	4	4	4
M NN No layer + N 600	5	5	5	5	5	5	5	5	5	5	5	5	5	5	5	5	4	4	4	4	4	5	5	5	5	5	5	5	5	5	5	5	5	5	5	5	4	5	4	4	4	4	4	5	5	4	4	5	5
M NN No layer + N 700	5	5	5	5	5	5	5	5	5	5	5	5	5	5	5	5	5	4	4	4	4	5	5	5	5	5	5	5	5	5	5	5	5	5	5	5	5	5	5	4	4	4	4	6	5	5	4	4	5
M NN No layer + N 800	6	5	5	5	5	5	5	5	5	5	5	5	5	5	5	5	5	5	4	4	4	6	5	5	5	5	5	5	5	5	5	5	5	5	5	5	5	5	5	5	4	4	4	6	5	5	4	5	5
M NN No layer + N 900	6	5	5	5	5	5	5	5	5	5	5	5	5	5	5	5	5	5	5	4	4	6	5	5	5	5	5	5	5	5	5	5	5	5	5	5	5	5	5	5	5	4	4	6	5	6	4	4	5
M NN One layer + N 2	1	1	1	1	1	1	1	1	1	1	1	1	1	1	1	1	1	1	1	1	1	1	1	1	1	1	1	1	1	1	1	1	1	1	1	1	1	1	1	1	1	1	0	0	2	2	0	0	0
M NN One layer + N 12	4	2	2	2	2	2	2	2	2	2	3	3	3	3	3	2	2	2	2	2	2	4	2	2	2	2	2	2	2	2	2	3	3	3	3	3	3	3	3	3	3	3	3	1	3	1	0	0	0
M NN One layer + N 22	4	2	2	2	2	2	2	2	2	2	2	2	2	2	2	2	2	2	3	3	3	4	2	2	2	2	2	2	2	2	2	2	2	2	2	3	3	3	3	3	3	3	3	1	4	2	1	0	0
M NN One layer + N 32	4	2	2	2	2	2	2	2	2	2	3	3	4	4	4	3	3	3	3	3	3	4	2	2	2	2	2	2	3	3	3	4	4	4	4	4	3	3	3	3	3	3	3	2	4	4	0	0	0
M NN One layer + N 42	4	2	2	2	2	2	2	2	3	4	3	4	4	4	4	4	3	3	3	3	3	4	2	2	2	2	2	2	4	3	4	4	4	4	4	4	4	3	3	3	3	3	3	2	4	4	3	2	0
M NN One layer + N 52	4	2	2	2	2	2	2	2	3	3	3	4	4	4	4	3	3	3	3	3	3	4	2	2	2	2	2	3	3	3	4	4	4	4	4	4	3	3	3	3	3	3	3	1	3	4	4	2	1
M NN One layer + N 62	4	2	2	2	2	3	3	3	4	4	4	4	4	4	4	3	3	3	3	3	3	4	2	2	2	3	3	3	4	4	4	4	4	4	4	4	3	3	3	3	3	3	3	1	4	4	4	3	3
M NN One layer + N 72	4	2	2	2	3	3	4	4	4	4	4	4	4	4	4	3	3	3	3	3	3	4	2	3	3	3	3	4	4	4	4	4	4	4	4	4	3	3	3	3	3	3	3	2	4	4	4	3	1
M NN One layer + N 82	4	3	3	3	3	3	4	4	4	4	4	4	4	4	4	4	3	3	3	3	3	4	3	3	3	3	3	4	4	4	4	4	4	4	4	4	4	3	3	3	3	3	3	1	4	4	4	3	1
M NN One layer + N 92	4	4	3	3	4	4	4	4	4	4	4	4	4	4	4	4	4	4	4	4	4	4	3	3	3	3	4	4	4	4	4	4	4	4	4	4	4	4	4	4	4	4	3	2	4	4	4	4	1
M NN One layer + N 100	4	4	3	3	4	4	4	4	4	4	4	4	4	4	4	4	4	4	4	4	4	4	4	3	3	4	4	4	4	4	4	4	4	4	4	4	4	4	4	4	4	4	3	2	5	4	4	4	3
M NN One layer + N 150	6	4	3	3	4	4	4	4	4	4	4	4	4	4	4	4	4	4	4	4	4	5	4	3	4	4	4	4	4	4	4	4	4	4	4	4	4	4	4	4	4	4	3	3	5	4	5	3	4
M SVM Linear + N 2	1	1	1	1	1	1	1	1	1	1	1	1	1	1	1	1	1	1	1	1	1	1	1	1	1	1	1	1	1	1	1	1	1	1	1	1	1	1	1	1	1	1	0	0	0	0	0	0	0
M SVM Linear + N 12	4	3	3	3	3	3	3	3	3	3	3	4	4	3	3	3	3	3	3	3	3	4	3	3	3	3	3	3	3	3	3	4	4	4	3	3	3	3	3	3	3	3	4	2	1	1	1	1	1
M SVM Linear + N 22	4	4	3	4	4	4	5	5	5	5	5	5	5	5	5	5	4	4	4	4	4	4	4	4	4	4	4	5	5	5	5	5	5	5	5	5	5	4	4	4	4	4	4	3	4	4	3	2	1
M SVM Linear + N 32	5	5	4	4	5	5	6	6	6	5	5	5	5	5	5	5	5	5	5	5	5	4	6	5	4	5	5	6	6	5	5	5	5	5	5	5	5	5	5	5	5	5	4	4	4	4	3	3	3
M SVM Linear + N 42	5	5	5	6	6	6	6	6	6	6	6	6	6	5	5	5	5	5	5	5	5	5	5	5	6	6	6	6	6	6	6	6	6	6	5	5	5	5	5	5	5	5	5	4	4	4	4	4	3
M SVM Linear + N 52	5	5	5	6	6	6	6	6	6	6	6	6	6	6	6	5	5	5	5	5	5	5	5	5	6	6	5	6	6	6	6	6	6	6	6	6	6	5	5	5	5	5	5	4	4	4	4	4	4
M SVM Linear + N 62	5	6	5	5	6	6	6	6	6	6	6	6	6	6	6	6	6	6	6	6	5	5	5	5	6	6	6	6	6	6	6	6	6	6	6	6	6	6	6	6	6	5	5	4	4	4	4	4	4
M SVM Linear + N 72	5	6	5	6	6	6	6	6	6	6	6	6	6	6	6	6	6	6	6	6	6	5	6	5	6	6	6	6	6	6	6	6	6	6	6	6	6	6	6	6	6	6	5	4	4	4	4	4	3
M SVM Linear + N 82	5	6	6	6	6	6	6	6	6	6	6	6	6	6	6	6	6	6	6	6	6	5	6	6	6	6	6	6	6	6	6	6	6	6	6	6	6	6	6	6	6	6	5	5	5	5	4	4	5
M SVM Linear + N 92	5	6	6	6	6	6	6	6	6	6	6	6	6	6	6	6	6	6	6	6	6	5	6	6	6	6	6	6	6	6	6	6	6	6	6	6	6	6	6	6	6	6	5	5	5	5	5	4	5
M SVM Linear + N 100	6	6	6	6	6	6	6	6	6	6	6	6	6	6	6	6	6	6	6	6	6	5	6	6	6	6	6	6	6	6	6	6	6	6	6	6	6	6	6	6	6	6	5	5	5	5	5	5	5
M SVM Linear + N 150	6	6	6	6	6	6	6	6	6	6	6	6	6	6	6	6	6	6	6	6	6	6	6	6	6	6	6	6	6	6	6	6	6	6	6	6	6	6	6	6	6	6	5	6	5	5	5	4	5
M SVM Linear + N 200	6	6	6	6	6	6	6	6	6	6	6	6	6	6	6	6	6	6	6	6	6	6	6	6	6	6	6	6	6	6	6	6	6	6	6	6	6	6	6	6	6	6	5	6	5	5	5	5	5
M SVM Linear + N 300	6	6	6	6	6	6	6	6	6	6	6	6	6	6	6	6	6	6	6	6	6	6	6	6	6	6	6	6	6	6	6	6	6	6	6	6	6	6	6	6	6	6	5	6	5	5	5	5	5
M SVM Linear + N 400	6	6	6	6	6	6	6	6	6	6	6	6	6	6	6	6	6	6	6	6	6	6	6	6	6	6	6	6	6	6	6	6	6	6	6	6	6	6	6	6	6	6	5	6	5	5	5	5	5
M SVM Linear + N 500	6	6	6	6	6	6	6	6	6	6	6	6	6	6	6	6	6	6	6	6	6	6	6	6	6	6	6	6	6	6	6	6	6	6	6	6	6	6	6	6	6	6	5	6	5	5	5	4	5
M SVM Linear + N 600	6	6	6	6	6	6	6	6	6	6	6	6	6	6	6	6	6	6	6	6	6	6	6	6	6	6	6	6	6	6	6	6	6	6	6	6	6	6	6	6	6	6	5	6	5	5	5	5	5
M SVM Linear + N 700	6	6	6	6	6	6	6	6	6	6	6	6	6	6	6	6	6	6	6	6	6	6	6	6	6	6	6	6	6	6	6	6	6	6	6	6	6	6	6	6	6	6	5	6	5	6	5	6	6
M SVM Linear + N 800	6	6	6	6	6	6	6	6	6	6	6	6	6	6	6	6	6	6	6	6	6	6	6	6	6	6	6	6	6	6	6	6	6	6	6	6	6	6	6	6	6	6	5	6	5	6	5	6	6
M SVM Linear + N 900	6	6	6	6	6	6	6	6	6	6	6	6	6	6	6	6	6	6	6	6	6	6	6	6	6	6	6	6	6	6	6	6	6	6	6	6	6	6	6	6	6	6	5	6	6	6	6	6	6
M SVM Linear + N 1000	6	6	6	6	6	6	6	6	6	6	6	6	6	6	6	6	6	6	6	6	6	6	6	6	6	6	6	6	6	6	6	6	6	6	6	6	6	6	6	6	6	6	5	6	6	6	6	6	6
M SVM Poly2 + N 2	1	1	1	1	1	1	1	1	1	1	1	1	1	1	1	1	1	1	1	1	1	1	1	1	1	1	1	1	1	1	1	1	1	1	1	1	1	1	1	1	1	1	0	0	0	0	0	0	0
M SVM Poly2 + N 12	4	2	2	1	1	1	1	1	1	1	1	1	1	1	1	1	1	1	1	1	1	4	2	2	1	1	1	1	1	1	1	1	1	1	1	1	1	1	1	1	1	1	3	2	3	2	1	1	0
M SVM Poly2 + N 22	4	2	2	3	3	3	4	4	4	4	4	4	4	4	4	3	3	3	3	3	3	4	3	4	3	3	4	4	4	4	4	4	4	4	4	4	3	3	3	3	3	3	3	3	4	4	3	3	2
M SVM Poly2 + N 32	6	5	4	4	5	5	5	5	5	5	5	5	5	4	4	4	4	4	4	4	4	5	5	4	4	5	5	5	5	5	5	5	5	5	5	4	4	4	4	4	4	4	4	4	4	4	3	3	3
M SVM Poly2 + N 42	6	5	4	5	4	5	5	5	5	5	5	5	5	5	4	4	4	4	4	4	4	5	5	4	5	4	5	5	5	5	5	5	5	5	5	5	5	5	4	4	4	4	4	5	4	3	3	3	3
M SVM Poly2 + N 52	6	5	4	4	5	5	5	5	5	5	5	5	5	5	5	5	5	5	5	5	4	5	5	4	5	5	5	5	5	5	5	5	5	5	5	5	5	5	5	5	5	5	4	5	4	4	3	3	3
M SVM Poly2 + N 62	6	5	4	4	5	5	5	5	5	5	5	5	5	5	5	5	5	5	5	5	5	6	5	4	5	5	5	5	5	5	5	5	5	5	5	5	5	5	5	5	5	5	4	4	4	4	3	3	3
M SVM Poly2 + N 72	6	5	5	5	5	5	5	5	5	5	5	5	5	5	5	5	5	5	5	5	5	6	5	5	5	5	5	5	5	5	5	5	5	5	5	5	5	5	5	5	5	5	4	5	4	4	4	4	3
M SVM Poly2 + N 82	6	5	5	5	5	5	5	5	5	5	5	5	5	5	5	5	5	5	5	5	5	6	5	5	5	5	5	5	5	5	5	5	5	5	5	5	5	5	5	5	5	5	4	4	4	4	4	4	3
M SVM Poly2 + N 92	6	5	5	5	5	5	5	5	5	5	5	5	5	5	5	5	5	5	5	5	5	6	5	5	5	5	5	5	5	5	5	5	5	5	5	5	5	5	5	5	5	5	5	4	4	4	4	4	3
M SVM Poly2 + N 100	6	5	5	5	5	5	5	5	5	5	5	5	5	5	5	5	5	5	5	5	5	6	5	5	5	5	5	5	5	5	5	5	5	5	5	5	5	5	5	5	5	5	6	5	4	4	4	4	3
M SVM Poly2 + N 150	6	5	5	5	5	5	5	5	5	5	5	5	5	5	5	5	5	5	5	5	5	6	5	5	5	5	5	5	5	5	5	5	5	5	5	5	5	5	5	5	5	5	5	5	4	4	3	3	3
M SVM Poly2 + N 200	6	5	5	5	5	5	5	5	5	5	5	5	5	5	5	5	5	5	5	5	5	6	5	5	5	5	5	5	5	5	5	5	5	5	5	5	5	5	5	5	5	5	5	5	4	4	4	4	3
M SVM Poly2 + N 300	6	5	5	5	5	5	5	5	5	5	5	5	5	5	5	5	5	5	5	5	5	6	5	5	5	5	5	5	5	5	5	5	5	5	5	5	5	5	5	5	5	5	5	5	4	4	4	4	3
M SVM Poly2 + N 400	6	5	5	5	5	5	5	5	5	5	5	5	5	5	5	5	5	5	5	5	5	6	5	5	5	5	5	5	5	5	5	5	5	5	5	5	5	5	5	5	5	5	5	5	4	4	4	4	3
M SVM Poly2 + N 500	6	5	5	5	5	5	5	5	5	5	5	5	5	5	5	5	5	5	5	5	5	6	5	5	5	5	5	5	5	5	5	5	5	5	5	5	5	5	5	5	5	5	5	5	4	4	4	3	3
M SVM Poly2 + N 600	6	5	5	5	5	5	5	5	5	5	5	5	5	5	5	5	5	5	5	5	5	6	5	5	5	5	5	5	5	5	5	5	5	5	5	5	5	5	5	5	5	5	5	5	4	4	3	3	3
M SVM Poly2 + N 700	6	5	5	5	5	5	5	5	5	5	5	5	5	5	5	5	5	5	5	5	5	6	5	5	5	5	5	5	5	5	5	5	5	5	5	5	5	5	5	5	5	5	5	5	4	4	4	3	3
M SVM Poly2 + N 800	6	5	5	5	5	5	5	5	5	5	5	5	5	5	5	5	5	5	5	5	5	6	5	5	5	5	5	5	5	5	5	5	5	5	5	5	5	5	5	5	5	5	5	6	4	4	4	3	3
M SVM Poly2 + N 900	6	5	5	5	5	5	5	5	5	5	5	5	5	5	5	5	5	5	5	5	5	6	5	5	5	5	5	5	5	5	5	5	5	5	5	5	5	5	5	5	5	5	5	6	4	4	4	3	3
M SVM Poly2 + N 1000	6	5	5	5	5	5	5	5	5	5	5	5	5	5	5	5	5	5	5	5	5	6	5	5	5	5	5	5	5	5	5	5	5	5	5	5	5	5	5	5	5	5	5	6	4	4	4	3	3
M SVM Poly3 + N 2	0	0	0	0	0	0	0	0	0	0	0	0	0	0	0	0	0	0	0	0	0	0	0	0	0	0	0	0	0	0	0	0	0	0	0	0	0	0	0	0	0	0	0	0	0	0	0	0	0
M SVM Poly3 + N 12	2	1	1	1	1	1	1	1	1	1	1	1	1	1	1	1	1	1	1	1	1	2	1	1	1	1	1	1	1	1	1	1	1	1	1	1	1	1	1	1	1	2	1	2	2	2	2	2	0
M SVM Poly3 + N 22	4	3	3	3	3	3	3	3	3	2	2	2	2	2	2	2	2	2	2	2	2	3	3	3	3	3	3	3	3	2	2	2	2	2	2	2	2	2	2	2	2	2	2	3	3	3	3	3	3
M SVM Poly3 + N 32	4	3	3	3	3	3	3	3	3	3	3	3	2	2	2	2	2	2	2	2	2	3	3	3	3	3	3	3	3	3	3	3	3	3	2	2	2	2	2	2	2	2	2	3	3	3	3	3	3
M SVM Poly3 + N 42	4	3	3	3	3	3	3	3	3	3	3	3	4	2	2	2	2	2	2	2	2	3	3	3	3	3	3	3	3	3	3	3	4	4	3	2	2	2	2	2	2	2	3	3	3	3	3	3	3
M SVM Poly3 + N 52	4	3	3	3	3	3	3	3	3	4	4	4	4	4	2	2	2	2	2	2	2	3	3	3	3	3	3	3	3	3	4	4	4	4	4	3	3	3	2	2	2	2	3	3	3	3	3	3	3
M SVM Poly3 + N 62	4	3	3	3	3	3	4	4	4	4	4	4	4	4	4	4	2	2	2	2	2	4	3	3	3	3	3	4	4	4	4	4	4	4	4	4	4	3	3	3	3	2	3	3	3	3	3	3	3
M SVM Poly3 + N 72	4	4	3	3	3	3	4	4	4	4	4	4	4	4	4	4	3	3	3	3	2	4	4	3	3	3	3	4	4	4	4	4	4	4	4	4	4	3	3	3	3	3	3	3	3	3	3	3	3
M SVM Poly3 + N 82	5	3	3	3	3	3	3	3	4	4	4	4	4	4	4	4	3	3	3	3	2	5	3	3	3	3	3	3	4	4	4	4	4	4	4	4	4	3	3	3	3	3	3	3	3	3	3	3	3
M SVM Poly3 + N 92	4	4	3	3	3	3	3	4	4	4	4	4	4	4	4	4	3	3	3	3	3	4	4	3	3	3	3	3	4	4	4	4	4	4	4	4	4	3	3	3	3	3	3	3	3	3	3	3	3
M SVM Poly3 + N 100	4	4	3	3	3	3	3	4	4	4	4	4	4	4	4	4	3	3	3	3	3	4	4	3	3	3	3	3	4	4	4	4	4	4	4	4	4	3	3	3	3	3	3	3	3	3	3	3	3
M SVM Poly3 + N 150	4	4	3	4	3	3	4	4	4	4	4	4	4	4	4	4	4	4	4	4	4	4	4	3	4	3	3	4	4	4	4	4	4	4	4	4	4	4	4	4	4	4	4	3	3	3	3	3	3
M SVM Poly3 + N 200	4	4	3	4	4	3	4	4	4	4	4	4	4	4	4	4	4	4	4	4	4	5	4	3	4	4	3	4	4	4	4	4	4	4	4	4	4	4	4	4	4	4	4	3	3	3	3	3	3
M SVM Poly3 + N 300	5	4	4	4	4	4	4	4	4	4	4	4	4	4	4	4	4	4	4	4	4	5	4	4	4	4	4	4	4	4	4	4	4	4	4	4	4	4	4	4	4	4	4	3	3	3	3	3	3
M SVM Poly3 + N 400	5	4	4	4	4	4	4	4	4	4	4	4	4	4	4	4	4	4	4	4	4	5	4	4	4	4	4	4	4	4	4	4	4	4	4	4	4	4	4	4	4	4	4	3	3	3	3	3	3
M SVM Poly3 + N 500	6	4	4	4	4	4	4	4	4	4	4	4	4	4	4	4	4	4	4	4	4	6	4	4	4	4	4	4	4	4	4	4	4	4	4	4	4	4	4	4	4	4	4	3	3	3	3	3	3
M SVM Poly3 + N 600	5	4	4	4	4	4	4	4	4	4	4	4	4	4	4	4	4	4	4	4	4	4	4	4	4	4	4	4	4	4	4	4	4	4	4	4	4	4	4	4	4	4	3	3	3	3	3	3	3
M SVM Poly3 + N 700	6	4	4	4	4	4	4	4	4	4	4	4	4	4	4	4	4	4	4	4	4	6	4	4	4	4	4	4	4	4	4	4	4	4	4	4	4	4	4	4	4	4	4	3	3	3	3	3	3
M SVM Poly3 + N 800	6	4	4	4	4	4	4	4	4	4	4	4	4	4	4	4	4	4	4	4	4	6	4	4	4	4	4	4	4	4	4	4	4	4	4	4	4	4	4	4	4	4	4	3	3	3	3	3	3
M SVM Poly3 + N 900	5	4	4	4	4	4	4	4	4	4	4	4	4	4	4	4	4	4	4	4	4	6	4	4	4	4	4	4	4	4	4	4	4	4	4	4	4	4	4	4	4	4	4	3	3	3	3	3	3
M SVM Poly3 + N 1000	6	4	4	4	4	4	4	4	4	4	4	4	4	4	4	4	4	4	4	4	4	6	4	4	4	4	4	4	4	4	4	4	4	4	4	4	4	4	4	4	4	4	4	3	3	3	3	3	3
M SVM Rb + N 2	1	1	1	1	1	1	1	1	1	1	1	1	1	1	1	1	1	1	1	1	1	2	1	1	1	1	1	1	1	1	1	1	1	1	1	1	1	1	1	1	1	1	0	1	2	2	1	1	1
M SVM Rb + N 12	6	4	4	3	3	4	5	4	4	4	4	4	4	4	4	4	4	4	4	4	4	5	5	5	4	4	4	5	5	4	4	4	4	4	4	4	4	4	4	4	4	4	4	5	4	4	4	3	3
M SVM Rb + N 22	6	6	5	5	5	5	5	6	6	6	6	6	5	5	5	5	4	4	4	4	4	6	5	5	5	5	5	6	6	6	6	6	6	6	6	5	5	4	4	4	4	4	5	5	4	4	4	4	4
M SVM Rb + N 32	6	6	5	6	6	6	6	6	6	6	6	6	6	6	6	5	5	5	5	5	5	6	6	5	6	6	6	6	6	6	6	6	6	6	6	6	6	5	5	5	5	5	5	6	5	4	4	4	4
M SVM Rb + N 42	6	6	5	5	6	6	6	6	6	6	6	6	6	6	5	5	5	5	5	5	5	6	5	5	5	5	6	6	6	6	6	6	6	6	6	6	6	5	5	5	5	5	5	6	4	4	4	4	4
M SVM Rb + N 52	6	6	5	5	6	6	6	6	6	6	6	6	6	6	6	6	5	5	5	5	5	6	6	5	6	5	6	6	6	6	6	6	6	6	6	6	6	5	5	5	5	5	5	6	4	4	4	4	4
M SVM Rb + N 62	6	6	5	6	6	6	6	6	6	6	6	6	6	6	6	6	6	6	6	5	5	6	6	5	6	6	6	6	6	6	6	6	6	6	6	6	6	6	6	6	6	5	5	6	4	4	4	4	4
M SVM Rb + N 72	6	6	5	6	6	6	6	6	6	6	6	6	6	6	6	6	6	6	6	6	5	6	6	5	6	6	6	6	6	6	6	6	6	6	6	6	6	6	6	6	6	6	5	6	4	4	4	4	4
M SVM Rb + N 82	6	6	6	6	6	6	6	6	6	6	6	6	6	6	6	6	6	6	6	6	6	6	6	5	6	6	6	6	6	6	6	6	6	6	6	6	6	6	6	6	6	6	6	5	4	4	4	4	4
M SVM Rb + N 92	6	6	6	6	6	6	6	6	6	6	6	6	6	6	6	6	6	6	6	6	6	6	6	6	6	6	6	6	6	6	6	6	6	6	6	6	6	6	6	6	6	6	6	6	5	4	5	4	5
M SVM Rb + N 100	6	6	6	6	6	6	6	6	6	6	6	6	6	6	6	6	6	6	6	6	6	6	6	6	6	6	6	6	6	6	6	6	6	6	6	6	6	6	6	6	6	6	6	6	5	4	5	4	5
M SVM Rb + N 150	6	6	6	6	6	6	6	6	6	6	6	6	6	6	6	6	6	6	6	6	6	6	6	6	6	6	6	6	6	6	6	6	6	6	6	6	6	6	6	6	6	6	6	5	5	4	5	4	5
M SVM Rb + N 200	6	6	6	6	6	6	6	6	6	6	6	6	6	6	6	6	6	6	6	6	6	6	6	6	6	6	6	6	6	6	6	6	6	6	6	6	6	6	6	6	6	6	6	6	5	5	5	5	5
M SVM Rb + N 300	6	6	6	6	6	6	6	6	6	6	6	6	6	6	6	6	6	6	6	6	6	6	6	6	6	6	6	6	6	6	6	6	6	6	6	6	6	6	6	6	6	6	6	6	5	5	5	5	5
M SVM Rb + N 400	6	6	6	6	6	6	6	6	6	6	6	6	6	6	6	6	6	6	6	6	6	6	6	6	6	6	6	6	6	6	6	6	6	6	6	6	6	6	6	6	6	6	6	6	5	5	5	5	5
M SVM Rb + N 500	6	6	6	6	6	6	6	6	6	6	6	6	6	6	6	6	6	6	6	6	6	6	6	6	6	6	6	6	6	6	6	6	6	6	6	6	6	6	6	6	6	6	6	6	5	5	5	5	6
M SVM Rb + N 600	6	6	6	6	6	6	6	6	6	6	6	6	6	6	6	6	6	6	6	6	6	6	6	6	6	6	6	6	6	6	6	6	6	6	6	6	6	6	6	6	6	6	6	6	5	5	5	5	6
M SVM Rb + N 700	6	6	6	6	6	6	6	6	6	6	6	6	6	6	6	6	6	6	6	6	6	6	6	6	6	6	6	6	6	6	6	6	6	6	6	6	6	6	6	6	6	6	6	6	5	6	6	6	6
M SVM Rb + N 800	6	6	6	6	6	6	6	6	6	6	6	6	6	6	6	6	6	6	6	6	6	6	6	6	6	6	6	6	6	6	6	6	6	6	6	6	6	6	6	6	6	6	6	6	6	6	6	6	6
M SVM Rb + N 900	6	6	6	6	6	6	6	6	6	6	6	6	6	6	6	6	6	6	6	6	6	6	6	6	6	6	6	6	6	6	6	6	6	6	6	6	6	6	6	6	6	6	6	6	6	6	6	6	6
M SVM Rb + N 1000	6	6	6	6	6	6	6	6	6	6	6	6	6	6	6	6	6	6	6	6	6	6	6	6	6	6	6	6	6	6	6	6	6	6	6	6	6	6	6	6	6	6	6	6	6	6	6	6	6
	659	542	504	487	508	509	511	522	543	529	524	533	527	536	527	517	502	502	510	506	501	653	542	501	506	514	500	519	545	537	548	547	543	534	551	547	532	520	515	510	514	518	526	513	559	518	490	469	427
[truncated: 110 more columns]

## Sheet: M-G
Methods	M DT Gini + G Distance	M DT Gini + G Relief	M DT Gini + G T-test	M DT Information + G Distance	M DT Information + G Relief	M DT Information + G T-test	M NN No layer + G Distance	M NN No layer + G Relief	M NN No layer + G T-test	M NN One layer + G Distance	M NN One layer + G Relief	M NN One layer + G T-test	M SVM Linear + G Distance	M SVM Linear + G Relief	M SVM Linear + G T-test	M SVM Poly2 + G Distance	M SVM Poly2 + G Relief	M SVM Poly2 + G T-test	M SVM Poly3 + G Distance	M SVM Poly3 + G Relief	M SVM Poly3 + G T-test	M SVM Rb + G Distance	M SVM Rb + G Relief	M SVM Rb + G T-test
M DT Gini + G Distance		4	3	3	4	3	2	1	1	1	2	1	1	1	1	1	2	1	2	3	3	1	1	1		43
M DT Gini + G Relief	2		2	3	2	3	2	1	1	2	1	1	1	1	1	1	1	1	2	2	2	1	1	1		35
M DT Gini + G T-test	3	4		4	4	4	4	2	2	3	2	2	1	1	1	1	1	1	3	3	2	2	1	1		52
M DT Information + G Distance	1	3	2		4	3	2	1	1	2	2	1	1	1	1	1	2	1	2	3	3	1	1	1		40
M DT Information + G Relief	2	1	2	3		3	2	1	1	2	1	1	1	1	1	1	1	1	2	2	2	1	1	1		34
M DT Information + G T-test	3	4	0	3	4		4	2	2	3	2	2	1	1	1	1	1	1	3	3	2	2	1	1		47
M NN No layer + G Distance	4	3	3	4	3	3		2	2	1	2	2	0	2	2	1	1	1	2	2	3	0	1	1		45
M NN No layer + G Relief	5	5	4	5	5	4	4		1	3	1	1	2	0	2	3	1	1	5	3	4	1	0	1		61
M NN No layer + G T-test	5	5	4	5	5	4	5	2		2	3	2	1	1	1	2	3	1	4	4	4	1	1	1		66
M NN One layer + G Distance	2	2	3	2	3	3	3	2	2		2	2	0	1	2	1	2	1	3	3	3	0	1	1		44
M NN One layer + G Relief	4	5	4	4	5	4	4	1	1	3		1	2	0	1	2	1	0	5	3	3	1	0	0		54
M NN One layer + G T-test	4	5	5	4	5	5	4	2	1	3	3		1	2	0	2	4	1	4	4	4	1	1	0		65
M SVM Linear + G Distance	6	6	4	6	6	4	7	5	4	4	3	3		2	2	2	4	2	5	4	3	1	1	1		85
M SVM Linear + G Relief	6	6	5	6	6	5	4	4	3	4	3	2	3		2	5	4	2	6	5	5	2	0	1		89
M SVM Linear + G T-test	6	6	6	6	6	6	5	5	4	4	5	5	4	3		4	5	3	5	5	5	2	2	2		104
M SVM Poly2 + G Distance	5	5	4	5	5	4	5	2	4	5	2	2	2	1	2		3	1	5	4	4	1	1	1		73
M SVM Poly2 + G Relief	4	5	4	4	5	4	5	4	3	3	3	2	3	2	2	2		2	6	5	5	3	0	1		77
M SVM Poly2 + G T-test	6	6	6	6	6	6	5	4	4	4	6	3	4	3	2	5	3		6	4	6	3	1	2		101
M SVM Poly3 + G Distance	4	5	2	4	5	2	4	2	3	3	2	2	2	1	2	2	1	1		4	3	1	1	1		57
M SVM Poly3 + G Relief	4	5	3	4	5	3	4	3	3	4	3	2	3	2	2	2	1	1	3		3	2	1	1		64
M SVM Poly3 + G T-test	4	5	4	4	5	4	4	2	3	4	2	3	4	2	2	3	1	1	4	2		2	1	1		67
M SVM Rb + G Distance	6	6	4	6	6	4	7	5	5	6	5	4	3	2	3	4	4	3	5	4	5		2	2		101
M SVM Rb + G Relief	6	6	5	6	6	6	5	5	4	5	5	4	4	3	4	5	3	3	6	5	5	3		2		106
M SVM Rb + G T-test	6	6	6	6	6	6	5	6	4	4	6	4	4	4	3	5	5	2	6	5	6	3	2			110
	98	108	85	103	111	93	96	64	59	75	66	52	48	37	40	56	54	32	94	82	85	35	22	25

## Sheet: G-No
Methods	G Distance + No 0	G Distance + No 1	G Distance + No 2	G Distance + No 3	G Distance + No 4	G Relief + No 0	G Relief + No 1	G Relief + No 2	G Relief + No 3	G Relief + No 4	G T-test + No 0	G T-test + No 1	G T-test + No 2	G T-test + No 3	G T-test + No 4
G Distance + No 0		2.8	2.8	3	3	2	2.8	2.8	3	3	1	1.4	1.4	3	2		34
G Distance + No 1	4.2		1.4	1.4	1.4	4.2	2.8	2.8	2.8	2.8	2.8	2.8	4.2	2.8	4.2		40.6
G Distance + No 2	4.2	4.2		2.8	2.8	4.2	4.2	2.8	2.8	2.8	2.8	4.2	2.8	2.8	2.8		46.2
G Distance + No 3	4	2.8	1.4		3	3	4.2	2.8	3	3	2	2.8	2.8	2	3		39.8
G Distance + No 4	4	5.6	4.2	4		3	4.2	2.8	3	2	2	4.2	2.8	3	2		46.8
G Relief + No 0	4	2.8	2.8	4	4		2.8	2.8	4	3	0	2.8	2.8	2	3		40.8
G Relief + No 1	2.8	2.8	2.8	2.8	2.8	4.2		2.8	1.4	0	1.4	1.4	4.2	2.8	2.8		35
G Relief + No 2	2.8	4.2	2.8	2.8	1.4	4.2	1.4		1.4	0	1.4	2.8	4.2	2.8	2.8		35
G Relief + No 3	3	4.2	2.8	2	3	3	5.6	2.8		4	2	4.2	2.8	2	1		42.4
G Relief + No 4	3	4.2	4.2	4	5	4	2.8	5.6	3		1	2.8	2.8	4	2		48.4
G T-test + No 0	6	4.2	4.2	5	5	5	4.2	4.2	5	5		2.8	2.8	4	4		61.4
G T-test + No 1	2.8	2.8	2.8	1.4	2.8	4.2	1.4	1.4	1.4	1.4	4.2		4.2	2.8	4.2		37.8
G T-test + No 2	4.2	2.8	2.8	2.8	2.8	4.2	2.8	2.8	1.4	1.4	4.2	2.8		1.4	1.4		37.8
G T-test + No 3	3	2.8	2.8	3	4	4	2.8	2.8	4	3	3	1.4	2.8		3		42.4
G T-test + No 4	3	2.8	2.8	4	5	4	4.2	4.2	4	4	3	1.4	1.4	2			45.8
	51	49	40.6	43	46	53.2	46.2	43.4	40.2	35.4	30.8	37.8	42	37.4	38.2

## Sheet: G-N
Methods	G Distance + N 2	G Distance + N 12	G Distance + N 22	G Distance + N 32	G Distance + N 42	G Distance + N 52	G Distance + N 62	G Distance + N 72	G Distance + N 82	G Distance + N 92	G Distance + N 100	G Distance + N 150	G Distance + N 200	G Distance + N 300	G Distance + N 400	G Distance + N 500	G Distance + N 600	G Distance + N 700	G Distance + N 800	G Distance + N 900	G Distance + N 1000	G Relief + N 2	G Relief + N 12	G Relief + N 22	G Relief + N 32	G Relief + N 42	G Relief + N 52	G Relief + N 62	G Relief + N 72	G Relief + N 82	G Relief + N 92	G Relief + N 100	G Relief + N 150	G Relief + N 200	G Relief + N 300	G Relief + N 400	G Relief + N 500	G Relief + N 600	G Relief + N 700	G Relief + N 800	G Relief + N 900	G Relief + N 1000	G T-test + N 2	G T-test + N 12	G T-test + N 22	G T-test + N 32	G T-test + N 42	G T-test + N 52	G T-test + N 62
G Distance + N 2		0	0	0	0	0	0	0	0	0	0	0	0	0	0	0	0	0	0	0	0	3	1	1	0	0	0	0	0	0	0	0	0	0	0	0	0	0	0	0	0	0	1	0	0	0	0	0	0
G Distance + N 12	3		0	0	0	1	1	1	1	1	0	1	1	0	0	0	0	0	0	0	0	4	4	2	1	1	1	1	1	1	1	1	1	1	0	0	0	0	0	0	0	0	4	2	2	2	1	1	1
G Distance + N 22	4	1		1	1	1	1	1	1	1	1	1	0	0	0	0	0	0	0	0	0	6	4	2	2	2	2	1	1	1	1	1	1	1	0	0	0	0	0	0	0	0	4	2	2	2	2	2	1
G Distance + N 32	5	3	2		0	2	0	0	0	0	0	0	0	0	0	0	0	0	0	0	0	6	4	2	2	2	2	2	2	1	1	1	1	0	0	0	0	0	0	0	0	0	4	3	2	2	2	2	2
G Distance + N 42	5	3	2	1		0	0	0	0	0	0	0	0	0	0	0	0	0	0	0	0	6	4	2	2	2	2	2	2	2	2	1	0	0	0	0	0	0	0	0	0	0	4	2	2	2	2	2	2
G Distance + N 52	6	3	2	2	2		0	0	0	0	0	0	0	0	0	0	0	0	0	0	0	6	4	2	2	2	2	2	2	2	1	1	0	0	0	0	0	0	0	0	0	0	4	3	2	2	1	1	1
G Distance + N 62	6	3	2	2	1	2		0	0	0	0	1	0	0	0	0	0	0	0	0	0	7	4	2	2	2	2	2	2	2	1	1	0	0	0	0	0	0	0	0	0	0	4	3	2	2	1	1	1
G Distance + N 72	5	3	2	2	1	2	2		0	0	0	1	1	1	0	0	0	0	0	0	0	7	5	3	2	2	2	2	2	2	3	2	1	0	0	0	0	0	0	0	0	0	4	3	3	2	1	1	1
G Distance + N 82	5	3	3	3	3	2	2	2		1	0	1	0	0	0	0	0	0	0	0	0	7	5	3	2	2	2	2	2	2	2	2	1	0	0	0	0	0	0	0	0	0	4	3	3	1	2	2	1
G Distance + N 92	5	3	3	2	2	2	2	2	1		0	1	1	0	0	0	0	0	0	0	0	7	5	3	3	2	2	2	2	2	1	1	1	0	0	0	0	0	0	0	0	0	4	3	3	1	2	2	2
G Distance + N 100	5	3	3	3	3	2	2	2	2	3		1	1	0	0	0	0	0	0	0	0	7	5	4	3	3	2	2	2	2	2	2	1	0	0	0	0	0	0	0	0	0	4	3	3	3	3	2	2
G Distance + N 150	5	3	3	3	3	4	4	4	4	4	3		0	0	1	1	0	0	0	0	0	7	5	4	4	3	3	3	3	2	1	1	1	0	0	0	0	0	0	0	0	0	4	3	3	3	3	2	2
G Distance + N 200	5	3	3	3	3	3	4	4	4	4	4	4		1	1	1	1	1	0	0	0	7	4	4	4	3	3	3	3	3	3	3	2	1	0	0	0	0	0	0	0	0	5	3	3	3	3	3	3
G Distance + N 300	5	3	4	4	5	4	4	5	4	5	4	3	3		1	1	0	0	0	0	0	7	4	4	4	3	3	3	3	3	3	3	3	1	1	0	0	0	0	0	0	0	5	3	3	3	3	3	3
G Distance + N 400	5	3	4	5	5	4	4	5	4	3	3	3	3	2		0	0	0	0	0	0	7	4	4	3	3	3	3	3	3	3	3	2	1	0	0	0	0	0	0	0	0	5	3	3	3	3	3	3
G Distance + N 500	5	4	4	5	5	5	5	5	4	3	3	3	3	3	2		0	0	0	0	0	7	4	4	3	3	3	3	3	3	3	3	3	1	1	1	1	1	1	1	1	1	6	3	3	3	3	3	3
G Distance + N 600	5	4	5	5	5	5	5	4	4	4	3	3	3	3	3	4		0	0	0	0	7	4	4	4	3	3	3	3	3	3	3	2	2	2	1	1	1	1	1	1	1	6	3	3	3	3	3	3
G Distance + N 700	5	4	5	5	5	4	5	4	4	4	4	3	3	3	4	4	2		0	0	0	7	4	4	4	3	3	3	3	3	3	3	2	2	2	1	1	1	1	1	1	1	6	3	3	3	3	3	3
G Distance + N 800	5	4	5	5	5	5	5	4	4	4	3	3	3	3	4	4	2	1		0	0	7	4	4	4	3	3	3	3	3	3	3	2	2	2	1	1	1	1	1	1	1	6	3	3	3	3	3	3
G Distance + N 900	5	4	5	5	5	5	5	5	4	4	4	3	3	3	4	4	4	4	0		0	7	4	5	5	3	3	3	3	4	3	3	2	2	2	1	1	1	1	1	1	1	6	4	3	3	3	3	3
G Distance + N 1000	7	5	4	4	5	5	5	4	4	4	3	3	3	3	4	4	3	2	2	2		7	4	5	4	3	3	4	3	4	3	3	2	1	2	1	1	1	1	1	1	1	6	4	3	4	4	3	3
G Relief + N 2	1	0	0	0	0	0	0	0	0	0	0	0	0	0	0	0	0	0	0	0	0		0	0	0	0	0	0	0	0	0	0	0	0	0	0	0	0	0	0	0	0	0	0	0	0	0	0	0
G Relief + N 12	3	2	1	1	1	1	1	1	1	0	0	0	0	0	0	0	0	0	0	0	0	6		0	0	0	0	0	0	0	0	0	0	0	0	0	0	0	0	0	0	0	2	0	0	0	0	0	0
G Relief + N 22	3	2	2	1	1	1	1	1	1	1	1	0	0	0	0	0	0	0	0	0	0	6	2		0	0	0	0	0	0	0	0	0	0	0	0	0	0	0	0	0	0	3	1	0	0	0	0	0
G Relief + N 32	4	2	3	2	3	2	2	1	1	1	1	0	0	0	0	0	0	0	0	0	0	6	4	4		0	0	0	0	0	0	0	0	0	0	0	0	0	0	0	0	0	3	1	1	0	0	0	0
G Relief + N 42	3	3	3	3	3	3	3	2	2	2	2	1	0	0	0	0	0	0	0	0	0	6	3	3	3		0	0	0	0	0	0	0	0	0	0	0	0	0	0	0	0	4	2	1	1	1	1	1
G Relief + N 52	3	3	3	3	3	3	3	3	2	2	2	2	0	0	1	1	1	0	0	0	0	6	3	3	4	2		0	0	0	0	0	0	0	0	0	0	0	0	0	0	0	4	2	1	1	1	1	1
G Relief + N 62	4	3	3	4	3	3	3	3	3	2	2	2	0	0	1	1	1	0	0	0	0	6	5	5	5	5	3		0	0	0	0	0	0	0	0	0	0	0	0	0	0	4	2	2	3	2	1	1
G Relief + N 72	4	3	3	4	4	3	3	4	4	2	2	3	1	2	1	2	1	1	1	1	0	6	4	5	5	5	3	2		0	0	0	0	0	0	0	0	0	0	0	0	0	4	2	2	3	2	1	1
G Relief + N 82	4	3	3	3	3	3	3	3	3	3	2	3	2	2	2	2	2	2	1	1	1	6	5	5	5	5	5	4	3		0	0	0	0	0	0	0	0	0	0	0	0	4	2	2	3	2	2	1
G Relief + N 92	4	3	4	4	4	4	3	3	4	4	4	3	2	2	2	2	2	2	1	1	1	6	5	5	5	5	5	4	4	2		0	0	0	0	0	0	0	0	0	0	0	4	3	3	3	2	2	1
G Relief + N 100	4	3	4	4	4	3	3	4	4	4	4	3	2	2	2	2	2	2	1	1	1	7	6	5	5	5	5	4	5	3	2		0	0	0	0	0	0	0	0	0	0	4	2	2	3	2	2	1
G Relief + N 150	5	3	4	4	4	3	3	4	4	4	4	3	2	2	2	1	2	1	1	1	1	7	6	5	5	5	4	4	5	5	3	1		0	0	0	0	0	0	0	0	0	5	3	3	4	2	2	2
G Relief + N 200	6	4	4	2	3	3	3	3	3	3	3	4	3	2	2	2	2	2	1	1	1	7	5	5	4	4	4	4	4	4	3	4	2		0	0	0	0	0	1	1	1	5	3	3	4	2	2	2
G Relief + N 300	6	5	5	5	4	3	3	3	3	3	3	4	3	2	2	2	2	2	1	1	1	7	6	5	5	5	5	5	5	5	5	5	3	3		0	0	1	1	1	1	2	5	3	3	4	2	2	2
G Relief + N 400	6	5	5	5	5	4	4	3	3	3	3	4	4	2	2	2	2	2	2	2	1	7	5	5	5	4	4	5	5	5	5	5	3	3	1		0	1	1	1	1	2	5	3	3	4	3	3	3
G Relief + N 500	4	5	5	5	5	3	4	5	4	4	3	4	4	3	2	2	2	2	2	2	1	7	5	5	5	4	4	5	5	5	4	5	4	4	2	2		0	1	1	1	2	5	3	3	4	3	3	3
G Relief + N 600	4	5	5	5	5	4	4	4	5	4	3	4	4	4	2	2	2	2	2	2	1	7	6	6	5	5	5	5	5	5	4	4	4	4	3	2	1		0	2	3	2	5	3	3	4	3	3	3
G Relief + N 700	5	5	5	5	5	5	4	5	5	5	4	4	4	4	2	2	2	2	2	2	2	7	6	6	6	6	5	5	5	4	4	4	4	4	3	3	2	1		2	3	3	5	3	3	4	3	3	3
G Relief + N 800	4	4	4	4	4	3	3	3	3	3	3	4	3	3	3	3	2	2	1	1	1	7	5	5	5	5	5	5	5	4	4	4	4	4	2	2	2	1	1		0	0	5	3	3	3	3	3	3
G Relief + N 900	4	4	4	4	3	3	3	3	3	3	3	3	3	3	2	2	3	3	1	1	0	7	5	5	5	5	5	5	4	4	4	4	4	4	2	2	2	2	2	2		2	6	3	3	3	3	3	3
G Relief + N 1000	5	4	3	2	3	3	3	4	3	3	2	2	2	2	1	1	1	1	1	0	0	7	5	5	5	4	4	4	4	4	4	4	4	4	2	2	2	2	2	2	2		5	3	3	3	2	2	2
G T-test + N 2	3	2	2	2	2	2	2	1	1	1	1	1	0	0	0	0	0	0	0	0	0	6	2	1	1	0	0	0	0	0	0	0	0	0	0	0	0	0	0	0	0	0		0	0	0	0	0	0
G T-test + N 12	4	3	3	3	3	2	2	2	2	2	2	3	2	1	0	0	0	0	0	0	0	6	6	5	3	3	2	3	1	1	1	1	1	1	0	0	0	0	0	0	0	0	6		0	0	0	0	0
G T-test + N 22	4	2	2	2	2	2	2	2	2	2	2	2	2	1	0	0	0	0	0	0	0	6	5	4	4	3	3	3	3	3	2	2	2	2	2	1	1	1	1	1	1	0	7	2		0	0	0	0
G T-test + N 32	3	3	2	2	3	4	4	3	3	3	3	3	3	3	0	0	0	1	0	0	0	6	5	4	4	3	3	3	3	3	3	2	2	2	2	1	1	1	1	1	1	1	7	3	2		0	1	1
G T-test + N 42	5	3	2	2	2	4	3	3	3	3	3	4	3	2	0	0	0	1	1	0	0	6	5	4	4	4	3	3	3	3	3	2	2	2	2	1	1	1	1	1	1	1	7	3	2	2		1	1
G T-test + N 52	5	4	4	4	4	3	4	4	4	4	4	4	4	3	2	1	1	2	1	1	0	6	6	5	5	3	3	3	3	3	3	3	2	2	2	1	1	1	1	1	1	1	7	3	2	2	2		0
G T-test + N 62	5	4	4	3	5	4	5	4	4	4	3	3	4	3	0	0	0	2	1	1	1	7	7	6	5	5	4	3	3	3	3	3	3	2	2	1	1	1	1	1	1	1	7	3	2	2	1	2
G T-test + N 72	5	3	5	5	5	5	5	5	4	4	4	4	4	4	1	0	0	1	1	0	0	6	7	7	5	4	3	3	3	3	3	3	3	3	2	1	1	1	1	1	1	1	7	3	4	4	3	3	3
G T-test + N 82	5	4	5	5	5	5	5	5	5	5	4	4	4	3	0	1	1	2	1	0	0	6	7	6	5	4	4	3	3	3	3	3	3	2	2	1	1	1	1	1	1	1	7	3	2	3	2	1	1
G T-test + N 92	5	4	5	5	5	5	4	5	5	5	4	4	4	3	2	2	2	2	1	1	1	7	7	7	5	5	5	4	3	3	3	3	3	3	2	1	1	1	1	1	1	1	7	3	3	4	3	2	1
G T-test + N 100	5	4	5	4	4	4	4	5	5	5	4	4	4	4	1	1	1	2	2	1	0	7	7	7	5	5	5	4	3	3	3	3	3	2	2	1	1	1	1	1	1	1	7	4	2	4	2	2	1
G T-test + N 150	5	5	5	4	4	3	4	3	5	4	4	3	3	4	4	3	2	3	2	2	1	7	7	7	6	5	5	5	3	3	3	3	3	3	2	2	2	1	1	1	1	1	7	4	3	4	2	3	3
G T-test + N 200	6	4	5	3	3	3	4	3	4	3	3	3	2	4	3	2	3	3	2	2	1	7	7	6	6	5	5	5	4	4	3	4	3	3	2	2	2	2	1	1	1	2	7	3	4	4	2	3	3
G T-test + N 300	5	4	5	3	3	3	4	3	4	3	2	3	2	3	4	2	2	3	2	2	1	7	6	6	6	5	5	5	5	4	4	4	3	3	2	2	2	2	2	2	1	2	7	4	4	4	4	4	4
G T-test + N 400	5	5	5	3	3	3	4	4	4	4	3	2	3	3	3	2	3	2	2	2	1	7	6	6	6	5	5	5	5	4	4	4	3	3	2	2	2	2	2	2	2	2	7	5	4	4	3	3	3
G T-test + N 500	5	5	4	4	3	4	4	4	4	4	4	3	3	3	2	2	2	2	2	2	1	7	6	6	6	5	5	5	5	5	5	4	3	2	2	2	2	2	2	2	2	2	7	4	4	4	3	3	4
G T-test + N 600	5	5	4	4	4	4	4	4	4	4	4	3	3	3	3	3	3	3	2	2	2	7	6	6	6	5	5	5	5	5	5	5	3	3	2	2	2	2	2	2	2	2	7	4	4	4	4	4	4
G T-test + N 700	5	5	4	4	4	4	4	4	4	4	4	3	3	4	3	3	3	3	3	2	2	7	6	6	6	5	5	5	5	5	5	4	3	3	2	2	2	2	2	2	2	2	7	4	4	4	4	4	4
G T-test + N 800	5	5	5	4	4	4	4	4	4	4	4	3	3	4	4	3	3	3	3	3	2	7	6	6	6	5	5	5	5	5	5	4	3	3	3	2	2	2	2	2	2	2	7	4	4	4	4	4	4
G T-test + N 900	5	4	4	4	4	4	4	4	4	4	4	3	3	4	4	3	3	3	2	2	2	7	6	6	6	5	5	5	5	5	4	4	4	3	3	2	2	2	2	2	2	2	7	4	4	4	4	4	4
G T-test + N 1000	6	4	3	3	4	4	4	4	3	3	3	3	3	3	2	2	2	2	2	2	2	7	6	6	6	5	5	5	5	4	4	4	4	3	2	2	2	2	2	2	2	2	7	4	4	4	4	4	4
	288	215	217	203	205	194	195	190	184	176	155	153	129	119	91	82	72	74	50	44	29	406	303	272	248	213	200	192	182	170	154	146	116	95	67	48	44	42	41	45	44	47	322	173	156	165	133	129	121
[truncated: 15 more columns]

## Sheet: No-N
Methods	No 0 + N 2	No 1 + N 2	No 2 + N 2	No 3 + N 2	No 4 + N 2	No 0 + N 12	No 1 + N 12	No 2 + N 12	No 3 + N 12	No 4 + N 12	No 0 + N 22	No 1 + N 22	No 2 + N 22	No 3 + N 22	No 4 + N 22	No 0 + N 32	No 1 + N 32	No 2 + N 32	No 3 + N 32	No 4 + N 32	No 0 + N 42	No 1 + N 42	No 2 + N 42	No 3 + N 42	No 4 + N 42	No 0 + N 52	No 1 + N 52	No 2 + N 52	No 3 + N 52	No 4 + N 52	No 0 + N 62	No 1 + N 62	No 2 + N 62	No 3 + N 62	No 4 + N 62	No 0 + N 72	No 1 + N 72	No 2 + N 72	No 3 + N 72	No 4 + N 72	No 0 + N 82	No 1 + N 82	No 2 + N 82	No 3 + N 82	No 4 + N 82	No 0 + N 92	No 1 + N 92	No 2 + N 92	No 3 + N 92
No 0 + N 2		1.4	0	1	1	0	0	0	0	0	0	0	0	0	0	0	0	0	0	0	0	0	0	0	0	0	0	0	0	0	0	0	0	0	0	0	0	0	0	0	0	0	0	0	0	0	0	0	0
No 1 + N 2	0		1.4	0	1.4	0	0	0	0	0	0	0	0	0	0	0	0	0	0	0	0	0	0	0	0	0	0	0	0	0	0	0	0	0	0	0	0	0	0	0	0	0	0	0	0	0	0	0	0
No 2 + N 2	2.8	1.4		1.4	0	0	0	0	0	0	0	0	0	0	0	0	0	0	0	0	0	0	0	0	0	0	0	0	0	0	0	0	0	0	0	0	0	0	0	0	0	0	0	0	0	0	0	0	0
No 3 + N 2	1	0	1.4		2	0	0	0	0	0	0	0	0	0	0	0	0	0	0	0	0	0	0	0	0	0	0	0	0	0	0	0	0	0	0	0	0	0	0	0	0	0	0	0	0	0	0	0	0
No 4 + N 2	2	1.4	0	1		1	0	0	0	0	1	0	0	0	0	1	0	0	0	0	1	0	0	0	0	1	0	0	0	0	1	0	0	0	0	1	0	0	0	0	1	0	0	0	0	1	0	0	0
No 0 + N 12	6	2.8	4.2	4	5		2.8	1.4	2	1	0	1.4	1.4	1	1	0	1.4	1.4	1	1	0	1.4	1.4	1	1	0	1.4	1.4	1	1	0	1.4	1.4	1	1	0	1.4	1.4	1	1	0	1.4	1.4	1	1	0	1.4	1.4	1
No 1 + N 12	5.6	5.6	5.6	5.6	2.8	4.2		1.4	0	1.4	2.8	0	0	0	0	2.8	0	0	0	0	1.4	0	0	0	0	1.4	0	0	0	0	1.4	0	0	0	0	1.4	0	0	0	0	1.4	0	0	0	0	1.4	0	0	0
No 2 + N 12	5.6	5.6	5.6	5.6	4.2	2.8	1.4		1.4	1.4	2.8	1.4	1.4	1.4	0	1.4	1.4	1.4	0	0	2.8	1.4	1.4	0	0	1.4	1.4	0	0	0	1.4	1.4	0	0	0	1.4	1.4	0	0	0	1.4	1.4	0	0	0	1.4	1.4	0	0
No 3 + N 12	6	5.6	4.2	6	5	3	0	1.4		2	2	0	0	0	0	2	0	0	0	1	2	0	0	0	0	2	0	0	0	0	2	0	0	0	0	2	0	0	0	0	2	0	0	0	0	2	0	0	0
No 4 + N 12	6	5.6	5.6	6	6	2	1.4	1.4	0		2	0	0	0	0	2	1.4	0	0	0	1	1.4	0	0	0	1	0	0	0	0	1	0	0	0	0	1	0	0	0	0	1	0	0	0	0	1	0	0	0
No 0 + N 22	6	4.2	4.2	4	5	4	2.8	2.8	3	2		2.8	1.4	3	1	0	1.4	1.4	2	1	0	1.4	1.4	2	2	0	1.4	1.4	2	1	0	1.4	1.4	2	1	0	1.4	1.4	2	1	0	1.4	1.4	2	1	0	1.4	1.4	2
No 1 + N 22	5.6	5.6	4.2	5.6	4.2	4.2	4.2	0	0	1.4	4.2		0	0	1.4	2.8	0	0	0	0	2.8	0	0	0	0	1.4	0	0	0	0	1.4	0	0	0	0	1.4	0	0	0	0	1.4	0	0	0	0	1.4	0	0	0
No 2 + N 22	5.6	5.6	5.6	5.6	5.6	2.8	2.8	2.8	0	0	2.8	0		0	0	2.8	0	0	0	0	2.8	0	0	0	0	2.8	0	0	0	0	1.4	0	0	0	0	1.4	0	0	0	0	1.4	0	0	0	0	1.4	0	0	0
No 3 + N 22	6	5.6	5.6	6	5	3	1.4	2.8	2	2	3	0	0		1	3	1.4	0	0	1	3	0	0	0	1	3	0	0	0	1	3	1.4	0	0	1	2	0	0	0	0	2	0	0	0	1	2	0	0	0
No 4 + N 22	6	5.6	4.2	6	6	3	1.4	1.4	0	2	3	1.4	0	0		2	1.4	0	0	0	2	1.4	0	0	0	1	0	0	0	0	1	0	0	0	0	1	0	0	0	0	1	0	0	0	0	1	0	0	0
No 0 + N 32	6	2.8	4.2	4	5	6	2.8	2.8	3	3	4	2.8	2.8	3	3		2.8	1.4	2	3	0	2.8	1.4	2	2	0	1.4	1.4	2	3	0	1.4	1.4	2	2	0	1.4	1.4	2	1	0	1.4	1.4	2	1	0	1.4	1.4	2
No 1 + N 32	5.6	4.2	4.2	5.6	4.2	4.2	4.2	1.4	2.8	1.4	4.2	2.8	0	1.4	1.4	4.2		1.4	0	1.4	2.8	0	1.4	0	0	2.8	0	1.4	0	0	1.4	0	0	0	0	1.4	0	0	0	0	1.4	0	0	0	0	1.4	0	0	0
No 2 + N 32	5.6	5.6	5.6	5.6	5.6	4.2	1.4	2.8	2.8	0	4.2	1.4	0	1.4	0	4.2	0		0	1.4	2.8	0	0	0	1.4	2.8	0	0	0	1.4	2.8	0	0	0	0	2.8	0	0	0	0	1.4	0	0	0	0	1.4	0	0	0
No 3 + N 32	6	5.6	4.2	6	6	3	1.4	2.8	2	2	3	1.4	0	2	2	3	0	0		2	3	0	0	0	2	3	0	0	0	1	3	0	0	0	1	3	0	0	0	1	2	0	0	0	1	2	0	0	0
No 4 + N 32	6	5.6	5.6	6	6	3	0	1.4	1	2	3	1.4	0	0	1	3	1.4	1.4	0		3	1.4	1.4	0	0	3	1.4	0	0	0	3	1.4	0	0	0	3	1.4	0	0	0	2	0	0	0	0	2	1.4	0	0
No 0 + N 42	6	4.2	4.2	4	5	5	2.8	2.8	3	3	4	2.8	2.8	3	3	2	2.8	2.8	3	3		2.8	2.8	3	3	0	2.8	2.8	3	3	0	1.4	2.8	3	3	0	1.4	1.4	2	3	0	1.4	1.4	2	2	0	1.4	1.4	2
No 1 + N 42	5.6	4.2	4.2	5.6	4.2	4.2	2.8	1.4	1.4	1.4	4.2	2.8	1.4	1.4	2.8	4.2	0	0	1.4	0	2.8		0	0	0	2.8	0	0	0	0	2.8	0	0	0	0	2.8	0	0	0	0	2.8	0	0	0	0	2.8	0	0	0
No 2 + N 42	5.6	5.6	5.6	5.6	5.6	4.2	2.8	2.8	1.4	0	4.2	0	1.4	0	1.4	4.2	0	0	0	1.4	2.8	0		0	1.4	2.8	0	0	0	1.4	2.8	0	0	0	0	2.8	0	0	0	0	2.8	0	0	0	0	1.4	0	0	0
No 3 + N 42	6	5.6	4.2	6	6	3	4.2	4.2	2	4	3	1.4	1.4	2	3	3	0	1.4	2	3	3	0	1.4		2	3	0	1.4	0	2	3	0	0	0	1	3	0	0	0	1	3	0	0	0	1	3	0	0	0
No 4 + N 42	6	5.6	5.6	6	6	3	2.8	1.4	1	3	3	2.8	2.8	1	3	3	1.4	2.8	0	3	3	1.4	2.8	0		3	1.4	1.4	0	0	3	1.4	0	0	0	3	1.4	0	0	0	3	1.4	0	0	0	3	1.4	0	0
No 0 + N 52	6	2.8	4.2	4	5	6	2.8	2.8	3	3	4	2.8	2.8	3	3	2	2.8	2.8	3	3	1	2.8	2.8	3	3		2.8	2.8	3	3	0	2.8	2.8	3	3	0	1.4	2.8	2	3	0	1.4	1.4	2	3	0	1.4	1.4	2
No 1 + N 52	5.6	5.6	4.2	5.6	4.2	4.2	4.2	2.8	1.4	1.4	4.2	2.8	1.4	1.4	2.8	4.2	1.4	1.4	1.4	4.2	2.8	1.4	1.4	0	1.4	2.8		2.8	0	1.4	2.8	0	0	0	0	2.8	0	0	0	0	2.8	0	0	0	0	2.8	0	0	0
No 2 + N 52	5.6	5.6	5.6	5.6	5.6	4.2	0	1.4	1.4	0	4.2	1.4	1.4	0	1.4	4.2	1.4	1.4	0	0	4.2	1.4	2.8	0	1.4	4.2	1.4		0	1.4	4.2	1.4	0	0	0	4.2	1.4	0	0	0	2.8	0	0	0	0	2.8	0	0	0
No 3 + N 52	6	5.6	4.2	6	6	3	4.2	4.2	2	4	3	1.4	2.8	3	3	3	0	1.4	2	2	3	1.4	1.4	0	2	3	0	1.4		2	3	0	0	0	1	3	0	0	0	1	3	0	0	0	1	3	0	0	0
No 4 + N 52	6	5.6	5.6	6	6	3	4.2	1.4	2	3	3	2.8	2.8	1	2	3	1.4	4.2	1	3	3	1.4	2.8	0	0	3	1.4	2.8	0		3	1.4	1.4	0	0	3	1.4	0	0	0	3	1.4	1.4	0	0	3	1.4	0	0
No 0 + N 62	6	4.2	4.2	4	5	5	2.8	2.8	3	3	5	2.8	2.8	3	3	2	2.8	2.8	3	3	1	2.8	2.8	3	3	0	2.8	2.8	3	3		2.8	2.8	3	3	0	1.4	2.8	2	3	0	1.4	1.4	2	3	0	1.4	1.4	2
No 1 + N 62	5.6	5.6	4.2	7	4.2	4.2	4.2	4.2	4.2	2.8	4.2	4.2	4.2	4.2	4.2	4.2	2.8	1.4	2.8	4.2	4.2	2.8	1.4	0	2.8	4.2	1.4	2.8	0	1.4	4.2		2.8	1.4	1.4	2.8	0	1.4	1.4	0	2.8	0	0	0	0	2.8	0	0	0
No 2 + N 62	5.6	5.6	5.6	5.6	5.6	4.2	4.2	2.8	1.4	1.4	4.2	2.8	1.4	0	2.8	4.2	1.4	4.2	0	4.2	4.2	1.4	4.2	0	1.4	4.2	1.4	2.8	0	1.4	4.2	1.4		0	0	4.2	1.4	0	0	0	4.2	1.4	1.4	0	0	4.2	1.4	0	0
No 3 + N 62	6	5.6	4.2	6	6	3	4.2	5.6	2	4	3	2.8	4.2	3	4	3	0	2.8	2	4	3	1.4	2.8	1	2	3	1.4	2.8	0	2	3	0	1.4		2	3	0	0	0	1	3	0	0	0	1	3	0	0	0
No 4 + N 62	6	5.6	5.6	6	6	3	5.6	4.2	2	4	3	2.8	4.2	3	3	3	1.4	4.2	2	2	3	1.4	4.2	2	3	3	1.4	2.8	1	3	3	1.4	2.8	0		3	1.4	2.8	0	0	3	1.4	2.8	0	0	3	1.4	1.4	0
No 0 + N 72	6	5.6	4.2	4	5	6	2.8	2.8	3	3	4	2.8	2.8	3	3	2	2.8	2.8	3	3	1	2.8	2.8	3	3	0	2.8	2.8	3	3	2	2.8	2.8	3	3		2.8	2.8	3	3	0	1.4	2.8	2	3	1	1.4	2.8	2
No 1 + N 72	5.6	5.6	4.2	5.6	4.2	4.2	4.2	4.2	2.8	2.8	4.2	4.2	4.2	4.2	4.2	4.2	4.2	2.8	2.8	4.2	4.2	4.2	2.8	0	1.4	4.2	2.8	4.2	0	1.4	4.2	1.4	2.8	0	1.4	2.8		1.4	0	1.4	2.8	0	0	0	0	2.8	0	0	0
No 2 + N 72	5.6	5.6	5.6	5.6	5.6	4.2	4.2	4.2	2.8	1.4	4.2	4.2	1.4	1.4	4.2	4.2	1.4	2.8	1.4	4.2	4.2	1.4	2.8	0	2.8	4.2	1.4	2.8	0	1.4	4.2	0	2.8	0	1.4	4.2	0		0	0	4.2	0	0	0	0	4.2	0	0	0
No 3 + N 72	6	5.6	5.6	6	6	4	4.2	4.2	2	4	3	2.8	4.2	3	4	3	1.4	4.2	3	4	3	1.4	4.2	2	3	3	1.4	4.2	2	2	3	0	1.4	1	2	3	0	1.4		2	3	0	0	0	2	3	0	0	0
No 4 + N 72	6	5.6	5.6	6	6	3	5.6	5.6	4	4	3	4.2	5.6	3	4	3	2.8	4.2	2	4	3	4.2	5.6	1	3	3	1.4	4.2	2	3	3	2.8	2.8	1	1	3	1.4	4.2	0		3	1.4	2.8	0	0	3	1.4	1.4	0
No 0 + N 82	6	5.6	4.2	4	5	6	2.8	2.8	3	3	3	2.8	2.8	3	3	3	2.8	2.8	3	3	2	2.8	2.8	3	3	1	2.8	2.8	3	3	2	2.8	2.8	3	3	3	2.8	2.8	3	3		2.8	2.8	3	3	0	2.8	2.8	2
No 1 + N 82	5.6	5.6	4.2	5.6	5.6	5.6	4.2	4.2	4.2	2.8	4.2	4.2	4.2	4.2	4.2	4.2	5.6	2.8	4.2	4.2	4.2	4.2	4.2	2.8	4.2	4.2	2.8	4.2	1.4	2.8	4.2	2.8	2.8	2.8	1.4	2.8	2.8	2.8	1.4	1.4	2.8		2.8	1.4	1.4	2.8	0	2.8	1.4
No 2 + N 82	5.6	5.6	5.6	5.6	5.6	4.2	4.2	4.2	2.8	2.8	4.2	4.2	2.8	2.8	4.2	4.2	2.8	2.8	1.4	2.8	4.2	1.4	4.2	1.4	2.8	4.2	2.8	2.8	0	2.8	4.2	1.4	2.8	0	1.4	4.2	0	2.8	0	1.4	4.2	0		0	1.4	4.2	0	0	0
No 3 + N 82	6	5.6	4.2	6	6	4	4.2	4.2	2	4	4	2.8	4.2	3	4	3	1.4	4.2	3	4	3	1.4	4.2	3	3	3	1.4	4.2	2	2	3	1.4	1.4	2	2	3	1.4	1.4	1	2	3	0	1.4		2	3	0	1.4	0
No 4 + N 82	6	5.6	5.6	6	6	3	5.6	5.6	4	4	3	5.6	7	4	4	3	4.2	5.6	2	4	3	2.8	5.6	2	4	3	2.8	4.2	2	3	3	2.8	4.2	1	2	3	1.4	4.2	0	1	3	1.4	2.8	0		3	1.4	1.4	0
No 0 + N 92	6	5.6	4.2	4	5	6	2.8	2.8	3	3	3	2.8	2.8	3	3	3	2.8	2.8	3	3	2	2.8	2.8	3	3	2	2.8	2.8	3	3	1	2.8	2.8	3	3	1	2.8	2.8	3	3	1	2.8	2.8	3	3		2.8	2.8	3
No 1 + N 92	5.6	5.6	4.2	5.6	4.2	5.6	4.2	5.6	2.8	5.6	5.6	4.2	4.2	4.2	4.2	4.2	5.6	4.2	4.2	4.2	4.2	5.6	4.2	2.8	4.2	4.2	2.8	4.2	1.4	2.8	4.2	2.8	4.2	1.4	1.4	4.2	2.8	1.4	1.4	1.4	4.2	1.4	1.4	0	1.4	4.2		1.4	1.4
No 2 + N 92	5.6	5.6	5.6	5.6	5.6	4.2	4.2	4.2	2.8	5.6	4.2	4.2	2.8	2.8	5.6	4.2	2.8	4.2	1.4	4.2	4.2	2.8	5.6	1.4	2.8	4.2	2.8	4.2	0	2.8	4.2	1.4	2.8	0	1.4	4.2	1.4	2.8	0	1.4	4.2	0	2.8	0	1.4	4.2	1.4		0
No 3 + N 92	6	5.6	4.2	6	6	4	4.2	5.6	2	5	4	2.8	4.2	3	3	3	2.8	4.2	4	4	3	4.2	4.2	2	3	3	1.4	4.2	4	3	3	2.8	2.8	3	2	3	2.8	2.8	2	2	3	0	1.4	1	2	3	0	1.4
No 4 + N 92	6	5.6	5.6	6	6	3	5.6	5.6	4	5	3	4.2	7	4	4	3	2.8	5.6	2	4	3	4.2	5.6	2	3	3	2.8	5.6	2	3	3	2.8	4.2	1	2	3	1.4	4.2	0	1	3	1.4	2.8	1	1	3	1.4	1.4	0
No 0 + N 100	6	5.6	4.2	4	5	6	2.8	2.8	3	3	3	2.8	2.8	3	3	3	2.8	2.8	3	3	2	2.8	2.8	3	3	2	2.8	2.8	3	3	3	2.8	2.8	3	3	1	2.8	2.8	3	3	2	2.8	2.8	3	3	1	2.8	2.8	3
No 1 + N 100	5.6	5.6	4.2	5.6	4.2	5.6	4.2	5.6	4.2	5.6	5.6	4.2	4.2	4.2	4.2	4.2	5.6	4.2	4.2	4.2	4.2	5.6	4.2	2.8	4.2	4.2	4.2	4.2	2.8	4.2	4.2	2.8	4.2	2.8	1.4	4.2	4.2	4.2	4.2	1.4	4.2	2.8	2.8	1.4	1.4	4.2	1.4	2.8	1.4
No 2 + N 100	5.6	5.6	5.6	5.6	5.6	4.2	4.2	4.2	2.8	5.6	4.2	4.2	4.2	2.8	5.6	4.2	2.8	4.2	1.4	5.6	4.2	4.2	5.6	1.4	4.2	4.2	2.8	5.6	1.4	2.8	4.2	4.2	4.2	1.4	2.8	4.2	1.4	2.8	0	1.4	4.2	0	2.8	0	1.4	4.2	0	0	0
No 3 + N 100	6	5.6	5.6	6	6	4	4.2	5.6	2	5	4	2.8	4.2	3	4	3	2.8	4.2	4	4	3	5.6	4.2	3	3	3	1.4	4.2	4	3	3	2.8	2.8	3	3	3	2.8	2.8	2	2	3	2.8	2.8	1	2	3	0	1.4	0
No 4 + N 100	6	7	5.6	7	6	3	5.6	5.6	4	5	3	5.6	7	4	4	3	4.2	7	3	4	3	7	5.6	2	4	3	7	5.6	3	4	3	4.2	5.6	2	3	3	5.6	4.2	2	3	3	2.8	4.2	2	4	3	1.4	1.4	1
No 0 + N 150	7	5.6	4.2	6	5	6	2.8	2.8	3	3	3	2.8	2.8	3	3	4	2.8	2.8	3	3	3	2.8	2.8	3	3	3	2.8	2.8	3	3	3	2.8	2.8	4	3	3	2.8	2.8	3	3	3	2.8	2.8	3	3	3	2.8	2.8	3
No 1 + N 150	5.6	5.6	4.2	5.6	4.2	5.6	4.2	5.6	2.8	5.6	5.6	4.2	4.2	4.2	4.2	5.6	5.6	4.2	4.2	4.2	4.2	5.6	4.2	4.2	4.2	4.2	4.2	4.2	2.8	4.2	4.2	2.8	4.2	4.2	2.8	4.2	4.2	4.2	4.2	2.8	4.2	2.8	4.2	4.2	2.8	4.2	2.8	4.2	4.2
No 2 + N 150	5.6	5.6	5.6	5.6	5.6	5.6	4.2	5.6	4.2	5.6	4.2	5.6	4.2	4.2	5.6	4.2	5.6	4.2	1.4	5.6	4.2	5.6	4.2	1.4	4.2	4.2	4.2	4.2	1.4	4.2	4.2	2.8	4.2	1.4	2.8	4.2	1.4	4.2	1.4	2.8	4.2	1.4	4.2	1.4	2.8	4.2	1.4	4.2	1.4
No 3 + N 150	6	5.6	4.2	6	6	4	4.2	5.6	2	5	4	2.8	4.2	3	4	4	5.6	4.2	2	5	3	2.8	4.2	3	3	3	1.4	4.2	3	3	3	2.8	4.2	3	2	3	1.4	2.8	2	2	3	1.4	1.4	2	2	3	1.4	1.4	2
No 4 + N 150	6	7	5.6	7	6	4	5.6	5.6	4	5	3	5.6	4.2	3	3	3	5.6	5.6	3	3	3	5.6	4.2	3	3	3	5.6	5.6	3	3	3	7	5.6	3	3	3	5.6	4.2	2	3	3	4.2	4.2	2	4	3	4.2	4.2	2
No 0 + N 200	7	5.6	5.6	5	6	7	2.8	2.8	3	3	4	2.8	2.8	3	4	4	2.8	2.8	3	3	3	2.8	2.8	3	3	3	2.8	2.8	3	3	3	2.8	2.8	4	3	3	2.8	2.8	3	3	3	2.8	2.8	3	3	3	2.8	2.8	3
No 1 + N 200	5.6	7	4.2	7	5.6	5.6	4.2	4.2	2.8	4.2	5.6	4.2	4.2	4.2	4.2	4.2	5.6	4.2	4.2	4.2	4.2	5.6	4.2	2.8	4.2	4.2	4.2	4.2	2.8	4.2	4.2	2.8	4.2	2.8	4.2	4.2	4.2	4.2	4.2	2.8	4.2	2.8	4.2	2.8	2.8	4.2	2.8	4.2	4.2
No 2 + N 200	5.6	5.6	5.6	7	5.6	4.2	4.2	5.6	4.2	5.6	4.2	5.6	4.2	4.2	5.6	4.2	5.6	2.8	2.8	4.2	4.2	4.2	4.2	1.4	4.2	4.2	5.6	4.2	1.4	4.2	4.2	1.4	4.2	1.4	2.8	4.2	1.4	4.2	2.8	4.2	4.2	1.4	4.2	1.4	2.8	4.2	1.4	4.2	2.8
No 3 + N 200	6	5.6	4.2	6	5	4	4.2	5.6	3	5	4	2.8	4.2	4	5	3	5.6	5.6	3	5	3	4.2	5.6	4	4	3	4.2	5.6	3	4	3	4.2	4.2	3	3	3	2.8	4.2	4	3	3	2.8	4.2	3	2	3	2.8	2.8	1
No 4 + N 200	7	7	5.6	7	7	3	5.6	5.6	4	5	3	5.6	4.2	4	4	3	7	5.6	2	4	3	5.6	5.6	2	4	3	7	5.6	2	4	3	7	5.6	2	3	3	5.6	5.6	2	3	3	4.2	4.2	2	4	3	2.8	4.2	2
No 0 + N 300	7	5.6	5.6	6	6	7	2.8	4.2	4	3	4	2.8	2.8	3	5	4	2.8	2.8	3	3	3	2.8	2.8	3	3	4	2.8	2.8	3	3	3	2.8	2.8	3	3	3	2.8	2.8	3	2	3	2.8	2.8	3	3	4	2.8	2.8	3
No 1 + N 300	5.6	4.2	4.2	7	4.2	5.6	4.2	4.2	2.8	5.6	4.2	2.8	4.2	2.8	4.2	4.2	2.8	4.2	2.8	4.2	4.2	4.2	4.2	2.8	4.2	4.2	4.2	4.2	2.8	4.2	4.2	4.2	4.2	2.8	4.2	4.2	2.8	4.2	2.8	2.8	4.2	1.4	4.2	1.4	2.8	4.2	1.4	4.2	1.4
No 2 + N 300	5.6	7	5.6	7	5.6	4.2	4.2	5.6	4.2	5.6	4.2	4.2	5.6	4.2	5.6	4.2	5.6	4.2	2.8	5.6	4.2	5.6	4.2	1.4	5.6	4.2	5.6	5.6	1.4	5.6	4.2	2.8	5.6	2.8	4.2	4.2	2.8	5.6	2.8	5.6	4.2	1.4	5.6	1.4	4.2	4.2	2.8	4.2	2.8
No 3 + N 300	6	5.6	4.2	6	5	4	5.6	5.6	5	5	3	4.2	4.2	4	5	3	7	5.6	5	5	3	5.6	5.6	4	5	3	5.6	5.6	5	5	3	4.2	5.6	4	3	3	4.2	4.2	4	4	3	2.8	4.2	3	3	3	2.8	4.2	3
No 4 + N 300	7	7	5.6	7	7	3	5.6	5.6	4	5	3	7	5.6	3	4	3	5.6	4.2	2	5	3	5.6	5.6	2	5	3	7	5.6	2	5	3	5.6	5.6	2	5	3	5.6	5.6	2	5	3	5.6	4.2	2	5	3	4.2	2.8	2
No 0 + N 400	7	5.6	5.6	6	6	7	4.2	5.6	5	4	5	2.8	4.2	3	4	4	2.8	2.8	3	4	5	2.8	2.8	3	4	5	2.8	4.2	4	3	5	2.8	2.8	3	3	4	2.8	2.8	3	3	3	2.8	2.8	3	3	4	2.8	2.8	3
No 1 + N 400	5.6	5.6	4.2	7	4.2	5.6	4.2	5.6	4.2	5.6	5.6	4.2	4.2	2.8	4.2	4.2	2.8	4.2	2.8	4.2	4.2	4.2	4.2	2.8	4.2	4.2	4.2	4.2	2.8	4.2	4.2	2.8	4.2	2.8	4.2	4.2	4.2	4.2	2.8	2.8	4.2	2.8	4.2	1.4	2.8	4.2	1.4	4.2	1.4
No 2 + N 400	7	7	5.6	7	7	4.2	4.2	5.6	4.2	4.2	4.2	4.2	4.2	2.8	5.6	4.2	4.2	2.8	2.8	5.6	4.2	4.2	4.2	2.8	5.6	4.2	4.2	5.6	2.8	5.6	4.2	2.8	5.6	2.8	5.6	4.2	2.8	5.6	2.8	5.6	4.2	1.4	4.2	2.8	5.6	4.2	2.8	2.8	2.8
No 3 + N 400	6	7	4.2	6	6	4	4.2	5.6	5	5	3	4.2	4.2	4	5	3	5.6	4.2	4	5	3	5.6	5.6	5	5	3	5.6	5.6	4	4	3	4.2	4.2	4	4	3	2.8	4.2	3	4	3	1.4	4.2	3	3	3	2.8	4.2	3
No 4 + N 400	7	7	5.6	7	7	3	5.6	5.6	5	5	3	7	5.6	4	5	3	5.6	4.2	3	5	3	5.6	4.2	3	5	3	7	5.6	3	5	3	5.6	5.6	3	4	3	5.6	5.6	2	5	3	5.6	4.2	2	4	3	4.2	2.8	2
No 0 + N 500	7	5.6	5.6	6	6	7	4.2	5.6	5	4	5	2.8	4.2	5	4	5	2.8	4.2	4	4	5	2.8	4.2	4	4	4	2.8	4.2	4	3	4	2.8	2.8	4	3	4	2.8	2.8	4	3	3	2.8	2.8	4	3	4	2.8	2.8	4
No 1 + N 500	7	5.6	4.2	7	4.2	5.6	4.2	5.6	4.2	5.6	5.6	4.2	4.2	4.2	5.6	4.2	4.2	4.2	4.2	4.2	4.2	4.2	4.2	2.8	4.2	4.2	4.2	4.2	2.8	4.2	4.2	4.2	4.2	4.2	4.2	4.2	4.2	4.2	4.2	4.2	4.2	1.4	4.2	2.8	2.8	4.2	1.4	4.2	2.8
No 2 + N 500	7	5.6	5.6	7	5.6	4.2	4.2	5.6	4.2	4.2	4.2	5.6	4.2	2.8	5.6	4.2	5.6	4.2	2.8	5.6	4.2	4.2	4.2	2.8	5.6	4.2	4.2	5.6	1.4	5.6	4.2	2.8	5.6	1.4	5.6	4.2	2.8	5.6	1.4	5.6	4.2	2.8	4.2	1.4	4.2	4.2	2.8	2.8	1.4
No 3 + N 500	6	7	4.2	6	6	4	5.6	5.6	5	5	3	5.6	5.6	4	5	3	5.6	5.6	4	5	3	5.6	5.6	4	5	3	5.6	5.6	5	5	3	4.2	5.6	5	4	3	5.6	5.6	4	4	3	2.8	4.2	4	3	3	2.8	4.2	4
No 4 + N 500	7	7	5.6	7	7	3	7	5.6	5	4	3	7	5.6	4	4	3	5.6	4.2	3	5	3	5.6	5.6	3	5	3	7	5.6	3	5	3	5.6	5.6	3	5	3	5.6	5.6	2	5	3	5.6	5.6	2	5	3	5.6	2.8	2
No 0 + N 600	7	5.6	5.6	6	6	7	4.2	5.6	5	4	5	2.8	5.6	4	4	5	4.2	5.6	4	4	5	4.2	5.6	4	4	4	4.2	4.2	4	3	4	4.2	2.8	4	3	4	4.2	2.8	4	3	4	2.8	2.8	4	3	4	2.8	2.8	4
No 1 + N 600	7	5.6	4.2	7	4.2	5.6	4.2	5.6	4.2	5.6	5.6	4.2	4.2	4.2	5.6	4.2	5.6	4.2	4.2	4.2	4.2	4.2	5.6	2.8	4.2	4.2	4.2	5.6	2.8	4.2	4.2	5.6	4.2	4.2	4.2	4.2	4.2	4.2	4.2	4.2	4.2	1.4	4.2	2.8	2.8	4.2	1.4	4.2	2.8
No 2 + N 600	5.6	7	5.6	7	4.2	4.2	5.6	5.6	4.2	4.2	4.2	5.6	4.2	2.8	4.2	4.2	5.6	4.2	2.8	5.6	4.2	5.6	4.2	2.8	5.6	4.2	4.2	5.6	1.4	5.6	4.2	2.8	5.6	1.4	5.6	4.2	2.8	5.6	1.4	5.6	4.2	2.8	4.2	1.4	4.2	4.2	2.8	4.2	2.8
No 3 + N 600	6	5.6	4.2	6	6	5	5.6	5.6	5	5	3	5.6	5.6	4	5	3	5.6	5.6	5	5	3	5.6	5.6	5	5	3	5.6	5.6	5	5	3	5.6	5.6	5	4	3	5.6	5.6	4	4	3	2.8	4.2	4	3	3	2.8	4.2	3
No 4 + N 600	7	7	5.6	7	7	3	7	5.6	5	5	3	7	5.6	4	5	3	7	4.2	3	5	3	5.6	5.6	3	5	3	7	5.6	3	5	3	5.6	5.6	3	5	3	5.6	5.6	3	5	3	5.6	5.6	3	5	3	5.6	4.2	3
No 0 + N 700	7	5.6	5.6	6	6	7	5.6	5.6	5	5	5	4.2	5.6	5	5	5	4.2	5.6	5	4	5	4.2	5.6	5	4	5	4.2	4.2	4	4	5	4.2	4.2	4	3	5	4.2	2.8	4	3	5	2.8	2.8	4	3	5	2.8	2.8	4
No 1 + N 700	7	5.6	4.2	7	4.2	5.6	4.2	5.6	4.2	5.6	4.2	4.2	5.6	4.2	5.6	4.2	5.6	4.2	4.2	4.2	4.2	5.6	5.6	4.2	4.2	4.2	4.2	5.6	4.2	4.2	4.2	5.6	4.2	4.2	4.2	4.2	4.2	4.2	2.8	4.2	4.2	2.8	4.2	2.8	2.8	4.2	2.8	4.2	2.8
No 2 + N 700	5.6	7	4.2	7	4.2	4.2	5.6	5.6	4.2	4.2	4.2	5.6	4.2	2.8	4.2	4.2	5.6	4.2	2.8	5.6	4.2	4.2	4.2	1.4	5.6	4.2	4.2	5.6	1.4	5.6	4.2	2.8	5.6	1.4	5.6	4.2	2.8	5.6	2.8	5.6	4.2	2.8	4.2	1.4	4.2	4.2	2.8	4.2	2.8
No 3 + N 700	6	5.6	4.2	6	6	5	5.6	5.6	5	5	3	5.6	5.6	4	5	3	5.6	5.6	5	5	3	5.6	5.6	5	5	3	5.6	5.6	5	5	3	5.6	5.6	5	4	3	5.6	5.6	5	4	4	2.8	4.2	4	3	3	2.8	4.2	3
No 4 + N 700	7	7	5.6	7	7	3	7	5.6	5	5	3	7	5.6	4	5	3	7	5.6	3	5	3	5.6	5.6	3	5	3	7	5.6	3	5	3	5.6	5.6	3	5	3	5.6	5.6	3	5	3	4.2	5.6	2	5	3	5.6	5.6	2
No 0 + N 800	7	5.6	5.6	6	6	7	5.6	5.6	5	5	5	4.2	5.6	5	5	5	4.2	5.6	5	4	5	4.2	5.6	5	4	5	4.2	4.2	4	4	5	4.2	4.2	4	3	6	2.8	4.2	4	3	6	2.8	2.8	4	3	6	2.8	2.8	4
No 1 + N 800	7	5.6	4.2	7	5.6	5.6	4.2	5.6	4.2	5.6	4.2	5.6	5.6	4.2	5.6	4.2	5.6	5.6	4.2	5.6	4.2	5.6	5.6	4.2	4.2	4.2	4.2	5.6	4.2	4.2	4.2	5.6	4.2	4.2	4.2	4.2	4.2	4.2	2.8	4.2	4.2	2.8	4.2	2.8	2.8	4.2	2.8	4.2	2.8
No 2 + N 800	5.6	7	4.2	7	5.6	4.2	5.6	5.6	4.2	4.2	4.2	5.6	4.2	2.8	5.6	4.2	5.6	4.2	2.8	5.6	4.2	4.2	4.2	2.8	5.6	4.2	4.2	5.6	1.4	5.6	4.2	2.8	5.6	2.8	5.6	4.2	4.2	5.6	2.8	5.6	4.2	2.8	4.2	1.4	4.2	4.2	2.8	4.2	2.8
No 3 + N 800	6	7	4.2	6	6	5	5.6	5.6	5	5	3	5.6	5.6	5	5	3	5.6	5.6	5	5	3	5.6	5.6	5	5	3	5.6	5.6	5	5	3	5.6	5.6	5	4	4	5.6	5.6	5	4	4	2.8	5.6	4	4	4	2.8	4.2	3
No 4 + N 800	6	7	4.2	7	7	3	7	5.6	5	4	3	7	4.2	4	5	3	5.6	4.2	3	5	3	5.6	5.6	3	5	3	7	5.6	3	5	3	5.6	5.6	3	5	3	5.6	5.6	3	5	3	4.2	4.2	3	5	3	4.2	2.8	3
No 0 + N 900	7	5.6	5.6	6	6	7	5.6	5.6	5	5	5	4.2	5.6	5	4	5	4.2	5.6	5	4	5	4.2	5.6	5	4	5	4.2	4.2	4	4	5	4.2	4.2	4	4	6	2.8	4.2	4	3	5	2.8	2.8	4	3	5	2.8	2.8	4
No 1 + N 900	7	5.6	4.2	7	4.2	5.6	5.6	5.6	4.2	5.6	4.2	5.6	5.6	4.2	5.6	4.2	5.6	5.6	2.8	5.6	4.2	5.6	5.6	2.8	4.2	4.2	5.6	5.6	2.8	4.2	4.2	5.6	5.6	2.8	4.2	4.2	4.2	4.2	2.8	4.2	4.2	1.4	4.2	2.8	2.8	4.2	2.8	4.2	2.8
No 2 + N 900	5.6	7	4.2	7	4.2	4.2	5.6	5.6	5.6	4.2	4.2	5.6	4.2	4.2	5.6	4.2	5.6	4.2	4.2	5.6	4.2	4.2	4.2	2.8	5.6	4.2	4.2	5.6	2.8	5.6	4.2	2.8	5.6	2.8	5.6	4.2	2.8	5.6	2.8	4.2	4.2	2.8	4.2	2.8	4.2	4.2	2.8	4.2	4.2
No 3 + N 900	6	5.6	5.6	6	6	5	5.6	5.6	5	5	3	5.6	5.6	5	5	3	5.6	5.6	5	5	3	5.6	5.6	5	5	3	5.6	5.6	5	5	4	5.6	5.6	5	5	4	5.6	5.6	5	4	4	4.2	5.6	4	3	4	2.8	4.2	4
No 4 + N 900	7	7	5.6	7	7	3	7	5.6	5	4	3	7	5.6	3	5	3	5.6	4.2	3	5	3	5.6	5.6	3	5	3	7	5.6	3	5	3	5.6	5.6	3	5	3	5.6	5.6	3	5	3	5.6	4.2	3	5	3	5.6	2.8	3
No 0 + N 1000	7	5.6	5.6	6	6	6	5.6	5.6	5	4	5	5.6	5.6	5	3	5	4.2	4.2	5	4	5	4.2	5.6	5	3	4	4.2	4.2	4	3	4	4.2	2.8	4	3	4	2.8	2.8	4	3	2	2.8	2.8	4	3	3	2.8	2.8	4
No 1 + N 1000	7	5.6	4.2	7	5.6	4.2	5.6	5.6	4.2	4.2	4.2	4.2	4.2	1.4	5.6	4.2	4.2	4.2	1.4	4.2	4.2	4.2	4.2	1.4	4.2	4.2	5.6	5.6	1.4	4.2	4.2	4.2	5.6	1.4	4.2	4.2	4.2	4.2	1.4	4.2	4.2	2.8	2.8	1.4	1.4	4.2	2.8	2.8	2.8
No 2 + N 1000	7	7	7	7	7	4.2	5.6	5.6	2.8	4.2	4.2	4.2	4.2	2.8	4.2	4.2	5.6	4.2	2.8	4.2	4.2	5.6	4.2	2.8	4.2	4.2	4.2	4.2	1.4	4.2	4.2	2.8	4.2	1.4	4.2	4.2	2.8	4.2	1.4	4.2	4.2	2.8	4.2	1.4	2.8	4.2	2.8	4.2	2.8
No 3 + N 1000	7	7	7	6	7	4	5.6	5.6	5	5	3	5.6	5.6	5	5	3	5.6	5.6	4	5	3	4.2	5.6	4	5	3	5.6	5.6	4	5	3	5.6	5.6	4	5	4	4.2	5.6	4	4	4	2.8	5.6	4	5	4	2.8	4.2	4
No 4 + N 1000	7	7	7	7	7	3	5.6	5.6	5	4	3	7	4.2	3	3	3	5.6	4.2	3	4	3	5.6	4.2	3	5	3	5.6	4.2	3	5	3	5.6	5.6	3	5	3	5.6	5.6	3	4	3	4.2	4.2	3	4	3	5.6	2.8	3
	621.4	579.6	497	604	556.8	440.4	415.8	431.2	329.2	375.2	373.6	373.8	362.6	296.8	368.8	344.4	351.4	345.8	257.6	360.4	324	343	365.4	223.8	324.2	314.2	320.6	362.6	210.2	309.2	314.4	281.4	320.6	212	264.2	309.2	256.2	298.2	194	247.2	298.4	187.6	257.6	166.8	222.2	299	184.8	218.4	170.8
[truncated: 57 more columns]
