# Supplementary material for: Classification of microarrays; synergistic effects between normalization, gene selection and machine learning
Source: BMC Bioinformatics. 2011 Oct 7;12:390. doi: 10.1186/1471-2105-12-390 (PMC3229535; doi:10.1186/1471-2105-12-390)
Supplement: Additional file 4 — Synergistic relationships between pairs of methods across data sets. The matrix show the number of data sets in which pairs of methods (given by one row and one column) performed significantly better (upper-right half, positive values) or significantly worse (lower-left half, negative values) than the best/worst method did individually. The Wilcoxon signed-rank test was used to compare the error rates of all combinations containing the pair against the error rates of all combinations containing the best/worst single method. Significance was determined using a p-value threshold of 0.05. [file 1471-2105-12-390-S4.XLS]

## Sheet: Additional file 4
Methods	G Distance	G Relief	G T-test	M DT Gini	M DT Information	M NN No layer	M NN One layer	M SVM Linear	M SVM Poly2	M SVM Poly3	M SVM Rb	N 2	N 12	N 22	N 32	N 42	N 52	N 62	N 72	N 82	N 92	N 100	N 150	N 200	N 300	N 400	N 500	N 600	N 700	N 800	N 900	N 1000	No 0	No 1	No 2	No 3	No 4
G Distance				1	0	1	1	1	1	2	2	0	1	0	0	0	0	0	0	0	0	0	1	1	2	1	2	2	2	2	2	1	1	1.4	1.4	0	1
G Relief				0	1	1	1	2	2	3	3	0	0	0	0	0	0	0	0	0	2	1	3	2	2	2	3	2	3	2	2	1	2	0	0	2	1
G T-test				0	0	2	2	3	4	1	3	0	1	1	0	0	2	2	1	0	2	1	1	2	2	3	2	2	3	3	2	2	4	2.8	1.4	1	2
M DT Gini	-2	-3	-3									1	0	0	0	0	0	0	0	0	0	0	1	1	1	1	1	1	1	1	1	1	0	0	0	2	1
M DT Information	-2	-5	-2									0	0	0	0	0	0	0	0	0	0	0	0	1	1	1	1	1	1	1	1	1	0	0	1.4	2	1
M NN No layer	-4	-1	-2									2	0	1	1	1	1	1	1	1	1	1	3	3	3	3	2	2	1	1	2	0	1	1.4	0	2	0
M NN One layer	-4	-1	-2									1	0	1	0	1	1	1	2	2	3	3	2	0	0	0	0	0	0	0	0	0	2	2.8	0	2	1
M SVM Linear	0	-1	0									0	2	2	2	2	2	2	2	2	3	3	3	2	4	3	4	4	5	5	5	4	1	1.4	2.8	3	2
M SVM Poly2	0	-1	0									0	0	0	1	0	0	0	1	1	2	2	4	4	4	5	5	5	5	5	5	5	2	0	4.2	2	4
M SVM Poly3	-2	-3	-2									0	0	0	0	0	0	0	0	0	1	3	2	2	2	3	3	3	3	2	2	2	3	1.4	1.4	1	2
M SVM Rb	0	0	-1									1	1	2	2	2	2	2	2	3	3	3	4	4	5	4	5	5	5	5	5	5	2	1.4	2.8	3	2
N 2	-2	-5	0	-1	-2	0	-1	-4	-4	-7	0																						0	0	0	0	0
N 12	-2	-5	-1	-1	-1	-3	-3	-3	-2	-3	0																						0	1.4	1.4	0	0
N 22	-2	-4	-1	-1	-2	-4	-3	-1	-1	-3	0																						0	0	1.4	0	0
N 32	-3	-4	-2	-1	-2	-4	-4	-1	-1	-3	0																						1	0	1.4	0	1
N 42	-3	-5	-2	0	0	-4	-2	-1	-1	-3	0																						1	0	1.4	0	1
N 52	-3	-2	-3	0	-1	-3	-3	-1	0	-2	0																						1	0	1.4	0	1
N 62	-3	-1	-3	-1	-1	-3	0	-1	-1	-2	0																						1	0	1.4	0	1
N 72	-3	-3	-3	-1	-1	-3	0	-1	0	-2	0																						0	0	1.4	0	1
N 82	-2	-1	-1	-1	0	-3	0	-2	0	-2	0																						1	0	1.4	3	1
N 92	-2	-1	-1	-2	-1	-3	0	-1	0	-2	0																						2	0	2.8	2	2
N 100	-1	0	-1	-2	-1	-1	0	0	0	-1	0																						2	0	1.4	2	2
N 150	-1	-1	0	-1	-2	0	0	0	0	-2	-1																						3	1.4	2.8	2	2
N 200	0	0	0	-1	-1	-1	0	0	0	-1	0																						3	1.4	2.8	2	3
N 300	0	0	0	-2	-3	-1	0	0	0	0	0																						3	0	2.8	2	2
N 400	0	0	0	-2	-2	-1	0	0	0	0	0																						3	1.4	2.8	2	2
N 500	0	0	0	-3	-2	-1	0	0	0	0	0																						3	0	1.4	1	3
N 600	-1	0	-1	-1	-1	-1	0	0	-1	0	0																						3	1.4	2.8	2	3
N 700	-1	0	-1	-1	-1	0	0	0	0	0	0																						3	0	1.4	2	2
N 800	0	0	-1	-1	-1	0	0	0	0	0	0																						3	0	1.4	2	2
N 900	0	0	-1	-1	-1	0	0	0	0	0	0																						3	0	1.4	2	2
N 1000	0	-1	-1	-1	-1	0	0	0	0	0	0																						3	0	1.4	2	2
No 0	-3	-2	0	-4	-4	-1	-1	0	0	-3	0	-3	-3	-3	-3	-3	-2	-3	-1	-1	-3	-1	-3	-1	-1	0	0	0	0	0	0	0
No 1	-1.4	-2.8	-4.2	-1.4	-2.8	-2.8	-2.8	-2.8	-1.4	-2.8	0	-2.8	-2.8	-1.4	-1.4	-5.6	-4.2	-2.8	-2.8	0	-1.4	0	0	0	0	-1.4	0	-1.4	0	-1.4	0	-1.4
No 2	-1.4	-1.4	-2.8	-1.4	-1.4	-2.8	-1.4	-2.8	-1.4	0	-1.4	-1.4	-1.4	-1.4	-1.4	-4.2	-4.2	-4.2	-4.2	-2.8	-1.4	-1.4	0	0	0	0	0	0	0	0	0	0
No 3	0	-2	-2	-1	-1	-1	-1	-1	-2	-2	0	0	-1	-1	-1	0	-1	0	-1	-1	-1	-2	-1	0	-1	0	0	0	0	0	0	0
No 4	-2	-1	-2	-3	-3	-2	-1	-1	-1	0	-1	-2	-3	-3	-3	-2	-3	-3	-3	-2	-3	-1	0	0	0	0	0	0	0	0	0	0
